# Supplementary material for: Love Hug—Functional Validation of Nuptial Pad-Secreted Pheromone in Anurans
Source: Animals (Basel). 2024 May 24;14(11):1550. doi: 10.3390/ani14111550 (PMC11171324; doi:10.3390/ani14111550)
Supplement: Supplementary file 1 [file animals-14-01550-s001.zip]

Archive with 2 entries (2 files):
- Supplementary excel.xlsx
- Supplementary Materials.pdf
