# Supplementary material for: Love Hug—Functional Validation of Nuptial Pad-Secreted Pheromone in Anurans
Source: Animals (Basel). 2024 May 24;14(11):1550. doi: 10.3390/ani14111550 (PMC11171324; doi:10.3390/ani14111550)
Supplement: Supplementary file 1 [file animals-14-01550-s001.zip › Supplementary excel.xlsx]

## Sheet: Sheet1
Supplementary Table S2 Up-regulated genes in the nuptial pads of N. pleuraden and their annotation informations
Gene	baseMean	Log2FoldChange	pval	padj	NT_Description	NR_Description	BLASTX_Description	BLASTP_Description	PFAM_Description	eggNOG_Description	TmHMM	GO_biological_process	GO_molecular_function	GO_cellular_component	KO	Map
DWJXBPHD3indivi_f2p54_4211_transcript4969_g1	840.298	-1.1244	0.00409865	0.0402418	PREDICTED: Cynoglossus semilaevis claudin-4-like (LOC103395007), mRNA	claudin-3 [Xenopus tropicalis]	RecName: Full=Claudin-3;^Eukaryota; Metazoa; Chordata; Craniata; Vertebrata; Euteleostomi; Mammalia; Eutheria; Euarchontoglires; Primates; Haplorrhini; Catarrhini; Hominidae; Homo	RecName: Full=Claudin-3;^Eukaryota; Metazoa; Chordata; Craniata; Vertebrata; Euteleostomi; Mammalia; Eutheria; Euarchontoglires; Primates; Haplorrhini; Catarrhini; Hominidae; Homo	PMP-22/EMP/MP20/Claudin family	claudin 6	ExpAA=94.20^PredHel=4^Topology=i7-29o78-100i121-143o163-185i	GO:0070830|bicellular tight junction assembly;GO:0016338|calcium-independent cell-cell adhesion via plasma membrane cell-adhesion molecules;GO:0003382|epithelial cell morphogenesis;GO:0051291|protein heterooligomerization;GO:0051260|protein homooligomerization;GO:0045471|response to ethanol;GO:0001666|response to hypoxia	GO:0042802|identical protein binding;GO:0005198|structural molecule activity;GO:0004888|transmembrane signaling receptor activity	GO:0016327|apicolateral plasma membrane;GO:0005923|bicellular tight junction;GO:0005737|cytoplasm;GO:0070062|extracellular exosome;GO:0016021|integral component of membrane;GO:0005887|integral component of plasma membrane;GO:0016328|lateral plasma membraneGO:0016021|integral component of membrane	K06087|CLDN; claudin	map04530|Tight junction;map04514|Cell adhesion molecules (CAMs);map04670|Leukocyte transendothelial migration;map05160|Hepatitis C
DWJXBPHD3indivi_f2p57_2431_transcript17772_g1	351.734	-3.64047	5.2043e-16	4.93502e-14	PREDICTED: Gallus gallus carbohydrate (N-acetylgalactosamine 4-sulfate 6-O) sulfotransferase 15 (CHST15), transcript variant X2, mRNA	Carbohydrate sulfotransferase 15 [Struthio camelus australis]	RecName: Full=Carbohydrate sulfotransferase 15;^Eukaryota; Metazoa; Chordata; Craniata; Vertebrata; Euteleostomi; Mammalia; Eutheria; Euarchontoglires; Glires; Rodentia; Myomorpha; Muroidea; Muridae; Murinae; Rattus	RecName: Full=Carbohydrate sulfotransferase 15;^Eukaryota; Metazoa; Chordata; Craniata; Vertebrata; Euteleostomi; Mammalia; Eutheria; Euarchontoglires; Glires; Rodentia; Myomorpha; Muroidea; Muridae; Murinae; Rattus	Sulfotransferase family	Carbohydrate (N-acetylgalactosamine 4-sulfate 6-O) sulfotransferase 15	ExpAA=22.57^PredHel=1^Topology=i29-51o	GO:0019319|hexose biosynthetic process	GO:0050656|3'-phosphoadenosine 5'-phosphosulfate binding;GO:0050659|N-acetylgalactosamine 4-sulfate 6-O-sulfotransferase activityGO:0008146|sulfotransferase activity	GO:0000139|Golgi membrane;GO:0016021|integral component of membrane	K08106|CHST15; N-acetylgalactosamine 4-sulfate 6-O-sulfotransferase [EC:2.8.2.33]	map00532|Glycosaminoglycan biosynthesis - chondroitin sulfate / dermatan sulfate
DWJXBPHD3indivi_f3p25_5430_transcript1818_g1	936.321	-5.63493	6.95459e-31	2.83941e-28	Xenopus tropicalis hypothetical protein LOC100145353, mRNA (cDNA clone IMAGE:7710264), partial cds	LOC100145353 protein, partial [Xenopus tropicalis]	RecName: Full=Solute carrier family 15 member 1;^Eukaryota; Metazoa; Chordata; Craniata; Vertebrata; Euteleostomi; Mammalia; Eutheria; Laurasiatheria; Carnivora; Caniformia; Canidae; Canis	RecName: Full=Solute carrier family 15 member 1;^Eukaryota; Metazoa; Chordata; Craniata; Vertebrata; Euteleostomi; Mammalia; Eutheria; Laurasiatheria; Carnivora; Caniformia; Canidae; Canis	POT family	transporter	ExpAA=256.42^PredHel=12^Topology=o10-32i53-75o85-106i119-141o164-186i199-221o274-296i330-350o365-384i590-612o622-644i651-673o	GO:0015031|protein transportGO:0006810|transport	GO:0042936|dipeptide transporter activity;GO:0015252|hydrogen ion channel activity;GO:0015293|symporter activityGO:0005215|transporter activity	GO:0016021|integral component of membraneGO:0016020|membrane	K14206|SLC15A1, PEPT1; solute carrier family 15 (oligopeptide transporter), member 1	map04974|Protein digestion and absorption
DWJXBPHD3indivi_f3p60_1052_transcript33332_g1	1880.83	-1.2212	1.77068e-07	4.98572e-06	Xenopus laevis SEC11 homolog C, signal peptidase complex subunit (sec11c), mRNA	signal peptidase complex catalytic subunit SEC11C [Xenopus tropicalis]	RecName: Full=Signal peptidase complex catalytic subunit SEC11C;^Eukaryota; Metazoa; Chordata; Craniata; Vertebrata; Euteleostomi; Mammalia; Eutheria; Euarchontoglires; Glires; Rodentia; Myomorpha; Muroidea; Muridae; Murinae; Mus; Mus	RecName: Full=Signal peptidase complex catalytic subunit SEC11C;^Eukaryota; Metazoa; Chordata; Craniata; Vertebrata; Euteleostomi; Mammalia; Eutheria; Euarchontoglires; Glires; Rodentia; Myomorpha; Muroidea; Muridae; Murinae; Mus; Mus	Peptidase S24-like	Signal peptidase i	ExpAA=28.55^PredHel=1^Topology=i19-41o	GO:0006465|signal peptide processing	GO:0008233|peptidase activity;GO:0008236|serine-type peptidase activity	GO:0016021|integral component of membrane;GO:0031090|organelle membrane;GO:0005787|signal peptidase complex	K13280|SEC11, sipW; signal peptidase, endoplasmic reticulum-type [EC:3.4.-.-]	map03060|Protein export
DWJXBPHD3indivi_f6p60_885_transcript34701_g1	81.5921	-2.07529	0.000274457	0.00394713	PREDICTED: Picoides pubescens derlin 3 (DERL3), mRNA	PREDICTED: derlin-3 isoform X1 [Chrysemys picta bellii]	RecName: Full=Derlin-2 {ECO:0000305};^Eukaryota; Metazoa; Chordata; Craniata; Vertebrata; Euteleostomi; Mammalia; Eutheria; Euarchontoglires; Primates; Haplorrhini; Catarrhini; Hominidae; Pongo	RecName: Full=Derlin-2 {ECO:0000305};^Eukaryota; Metazoa; Chordata; Craniata; Vertebrata; Euteleostomi; Mammalia; Eutheria; Euarchontoglires; Primates; Haplorrhini; Catarrhini; Hominidae; Pongo	Der1-like family	Derlin 1	ExpAA=100.60^PredHel=5^Topology=i21-43o58-77i97-119o139-161i168-185o	GO:0030968|endoplasmic reticulum unfolded protein response;GO:1904153|negative regulation of retrograde protein transport, ER to cytosol;GO:0030307|positive regulation of cell growth;GO:0008284|positive regulation of cell proliferation;GO:0030970|retrograde protein transport, ER to cytosol;GO:0001967|suckling behavior;GO:0030433|ubiquitin-dependent ERAD pathway	GO:0004252|serine-type endopeptidase activity	GO:0005769|early endosome;GO:0030176|integral component of endoplasmic reticulum membrane;GO:0005770|late endosome;GO:0048500|signal recognition particle;GO:0005785|signal recognition particle receptor complex	K13989|DERL2_3; Derlin-2/3	map04141|Protein processing in endoplasmic reticulum
DWJXBPHD3indivi_f5p60_1476_transcript30063_g1	47.6561	-6.58672	1.84636e-10	8.17403e-09	Rana catesbeiana VDCC gamma mRNA for voltage dependent calcium channel gamma subunit, complete cds	voltage dependent calcium channel gamma subunit [Rana catesbeiana]	RecName: Full=Voltage-dependent calcium channel gamma-1 subunit;^Eukaryota; Metazoa; Chordata; Craniata; Vertebrata; Euteleostomi; Mammalia; Eutheria; Laurasiatheria; Cetartiodactyla; Suina; Suidae; Sus	RecName: Full=Voltage-dependent calcium channel gamma-1 subunit;^Eukaryota; Metazoa; Chordata; Craniata; Vertebrata; Euteleostomi; Mammalia; Eutheria; Laurasiatheria; Cetartiodactyla; Suina; Suidae; Sus	PMP-22/EMP/MP20/Claudin tight junction	Calcium channel, voltage-dependent, gamma subunit 1	ExpAA=22.64^PredHel=1^Topology=i13-35o	GO:0070296|sarcoplasmic reticulum calcium ion transport	GO:0005245|voltage-gated calcium channel activity	GO:0005891|voltage-gated calcium channel complexGO:0016021|integral component of membrane	K04866|CACNG1; voltage-dependent calcium channel gamma-1	map04260|Cardiac muscle contraction;map04261|Adrenergic signaling in cardiomyocytes;map04010|MAPK signaling pathway;map05410|Hypertrophic cardiomyopathy (HCM);map05412|Arrhythmogenic right ventricular cardiomyopathy (ARVC);map05414|Dilated cardiomyopathy;map04921|Oxytocin signaling pathway
DWJXBPHD3indivi_f3p52_4222_transcript4966_g1	111.994	-1.67317	1.54321e-09	6.03249e-08	Xenopus (Silurana) tropicalis beta-site APP-cleaving enzyme 1 (bace1), mRNA	beta-secretase 1 precursor [Xenopus tropicalis]	RecName: Full=Beta-secretase 1;^Eukaryota; Metazoa; Chordata; Craniata; Vertebrata; Euteleostomi; Mammalia; Eutheria; Euarchontoglires; Glires; Rodentia; Myomorpha; Muroidea; Muridae; Murinae; Mus; Mus	RecName: Full=Beta-secretase 1;^Eukaryota; Metazoa; Chordata; Craniata; Vertebrata; Euteleostomi; Mammalia; Eutheria; Euarchontoglires; Glires; Rodentia; Myomorpha; Muroidea; Muridae; Murinae; Mus; Mus	Eukaryotic aspartyl protease	aspartic	ExpAA=34.61^PredHel=1^Topology=o454-476i	GO:0050435|amyloid-beta metabolic process;GO:0006509|membrane protein ectodomain proteolysis;GO:0007613|memory;GO:0050804|modulation of chemical synaptic transmission;GO:0030163|protein catabolic process;GO:0006508|proteolysis;GO:0048167|regulation of synaptic plasticity	GO:0004190|aspartic-type endopeptidase activity;GO:0001540|amyloid-beta binding;GO:0004175|endopeptidase activity;GO:0019899|enzyme binding;GO:0008233|peptidase activity	GO:0030424|axon;GO:0009986|cell surface;GO:0031410|cytoplasmic vesicle;GO:0030659|cytoplasmic vesicle membrane;GO:0005783|endoplasmic reticulum;GO:0005768|endosome;GO:0005794|Golgi apparatus;GO:0005887|integral component of plasma membrane;GO:0005770|late endosome;GO:0016020|membrane;GO:0045121|membrane raft;GO:0005771|multivesicular body;GO:0005886|plasma membrane;GO:0005802|trans-Golgi network	K04521|BACE1; beta-site APP-cleaving enzyme 1 (memapsin 2) [EC:3.4.23.46]	map05010|Alzheimer's disease
DWJXBPHD3indivi_f2p32_3400_transcript9152_g1	1465.35	-6.01697	7.66339e-11	3.64519e-09	Xenopus laevis phosphofructokinase, muscle (pfkm), mRNA	PREDICTED: ATP-dependent 6-phosphofructokinase, muscle type isoform X1 [Xenopus tropicalis]	RecName: Full=ATP-dependent 6-phosphofructokinase, muscle type {ECO:0000255|HAMAP-Rule:MF_03184};^Eukaryota; Metazoa; Chordata; Craniata; Vertebrata; Euteleostomi; Mammalia; Eutheria; Euarchontoglires; Primates; Haplorrhini; Catarrhini; Hominidae; Homo	RecName: Full=ATP-dependent 6-phosphofructokinase, muscle type {ECO:0000255|HAMAP-Rule:MF_03184};^Eukaryota; Metazoa; Chordata; Craniata; Vertebrata; Euteleostomi; Mammalia; Eutheria; Euarchontoglires; Primates; Haplorrhini; Catarrhini; Hominidae; Homo	Phosphofructokinase	phosphohexokinase	ExpAA=22.74^PredHel=1^Topology=i12-34o	GO:0061621|canonical glycolysis;GO:0006002|fructose 6-phosphate metabolic process;GO:0042593|glucose homeostasis;GO:0005980|glycogen catabolic process;GO:0093001|glycolysis from storage polysaccharide through glucose-1-phosphate;GO:0006096|glycolytic process;GO:0046716|muscle cell cellular homeostasis;GO:0032024|positive regulation of insulin secretion;GO:0051259|protein oligomerizationGO:0006096…	GO:0003872|6-phosphofructokinase activity;GO:0005524|ATP binding;GO:0070061|fructose binding;GO:0042802|identical protein binding;GO:0019900|kinase binding;GO:0046872|metal ion binding;GO:0008022|protein C-terminus binding;GO:0042803|protein homodimerization activityGO:0003872|6-phosphofructokinase activity	GO:0005945|6-phosphofructokinase complex;GO:0016324|apical plasma membrane;GO:0005829|cytosol;GO:0070062|extracellular exosome;GO:0097228|sperm principal piece	K00850|pfkA, PFK; 6-phosphofructokinase 1 [EC:2.7.1.11]	map00030|Pentose phosphate pathway;map04152|AMPK signaling pathway;map00052|Galactose metabolism;map00680|Methane metabolism;map01200|Carbon metabolism;map01230|Biosynthesis of amino acids;map00010|Glycolysis / Gluconeogenesis;map05230|Central carbon metabolism in cancer;map01110|Biosynthesis of secondary metabolites;map03018|RNA degradation;map00051|Fructose and mannose metabolism;map01100|Metab…
DWJXBPHD3indivi_f22p60_3778_transcript7222_g1	799.715	-1.13138	0.00149728	0.0175775	Xenopus laevis MGC84135 protein (MGC84135), mRNA	MGC84135 protein precursor [Xenopus laevis]	RecName: Full=CD166 antigen;^Eukaryota; Metazoa; Chordata; Craniata; Vertebrata; Euteleostomi; Mammalia; Eutheria; Euarchontoglires; Primates; Haplorrhini; Catarrhini; Hominidae; Homo	RecName: Full=CD166 antigen;^Eukaryota; Metazoa; Chordata; Craniata; Vertebrata; Euteleostomi; Mammalia; Eutheria; Euarchontoglires; Primates; Haplorrhini; Catarrhini; Hominidae; Homo	CD80-like C2-set immunoglobulin domain	Activated leukocyte cell adhesion molecule	ExpAA=25.81^PredHel=1^Topology=o518-540i	GO:0002250|adaptive immune response;GO:0048846|axon extension involved in axon guidance;GO:0007155|cell adhesion;GO:0007157|heterophilic cell-cell adhesion via plasma membrane cell adhesion molecules;GO:0008045|motor neuron axon guidance;GO:1990138|neuron projection extension;GO:0031290|retinal ganglion cell axon guidance;GO:0007165|signal transduction	GO:0005102|receptor binding	GO:0030424|axon;GO:0030425|dendrite;GO:0009897|external side of plasma membrane;GO:0070062|extracellular exosome;GO:0005925|focal adhesion;GO:0001772|immunological synapse;GO:0005887|integral component of plasma membrane;GO:0031226|intrinsic component of plasma membrane;GO:0043025|neuronal cell body	K06547|ALCAM; activated leukocyte cell adhesion molecule	map04514|Cell adhesion molecules (CAMs)
DWJXBPHD3indivi_f5p60_3005_transcript11900_g1	183.702	-2.04365	2.90595e-08	9.18529e-07	Xenopus laevis alkaline ceramidase 2 (acer2), mRNA	PREDICTED: alkaline ceramidase 2 isoform X1 [Xenopus tropicalis]	RecName: Full=Alkaline ceramidase 2;^Eukaryota; Metazoa; Chordata; Craniata; Vertebrata; Euteleostomi; Mammalia; Eutheria; Euarchontoglires; Primates; Haplorrhini; Catarrhini; Hominidae; Homo	RecName: Full=Alkaline ceramidase 2;^Eukaryota; Metazoa; Chordata; Craniata; Vertebrata; Euteleostomi; Mammalia; Eutheria; Euarchontoglires; Primates; Haplorrhini; Catarrhini; Hominidae; Homo	Ceramidase	alkaline ceramidase	ExpAA=137.40^PredHel=7^Topology=o30-52i59-81o91-110i123-142o146-164i177-194o209-231i	GO:0006919|activation of cysteine-type endopeptidase activity involved in apoptotic process;GO:0035690|cellular response to drug;GO:0006672|ceramide metabolic process;GO:0033629|negative regulation of cell adhesion mediated by integrin;GO:0001953|negative regulation of cell-matrix adhesion;GO:0090285|negative regulation of protein glycosylation in Golgi;GO:0010942|positive regulation of cell deat…	GO:0017040|ceramidase activity;GO:0071633|dihydroceramidase activityGO:0016811|hydrolase activity, acting on carbon-nitrogen (but not peptide) bonds, in linear amides	GO:0005794|Golgi apparatus;GO:0000139|Golgi membrane;GO:0030173|integral component of Golgi membraneGO:0016021|integral component of membrane	K01441|ACER1_2, ASAH3; alkaline ceramidase [EC:3.5.1.23]	map04071|Sphingolipid signaling pathway;map01100|Metabolic pathways;map00600|Sphingolipid metabolism
DWJXBPHD3indivi_f2p60_1774_transcript26232_g3	104.806	-2.97333	0.00032866	0.00464932	PREDICTED: Coturnix japonica solute carrier family 2 member 3 (SLC2A3), mRNA	solute carrier family 2 (facilitated glucose transporter), member 4 [Xenopus laevis]	RecName: Full=Solute carrier family 2, facilitated glucose transporter member 1;^Eukaryota; Metazoa; Chordata; Craniata; Vertebrata; Euteleostomi; Mammalia; Eutheria; Laurasiatheria; Cetartiodactyla; Ruminantia; Pecora; Bovidae; Caprinae; Ovis	RecName: Full=Solute carrier family 2, facilitated glucose transporter member 1;^Eukaryota; Metazoa; Chordata; Craniata; Vertebrata; Euteleostomi; Archelosauria; Archosauria; Dinosauria; Saurischia; Theropoda; Coelurosauria; Aves; Neognathae; Galloanserae; Galliformes; Phasianidae; Phasianinae; Gallus	Sugar (and other) transporter	major facilitator Superfamily	ExpAA=189.95^PredHel=9^Topology=o5-24i31-53o63-85i148-170o183-205i212-234o244-266i279-301o305-327i	GO:0015758|glucose transport;GO:0006461|protein complex assembly;GO:0071548|response to dexamethasone;GO:0032868|response to insulinGO:0055085|transmembrane transport	GO:0005355|glucose transmembrane transporter activity;GO:0043621|protein self-associationGO:0022857|transmembrane transporter activity	GO:0030864|cortical actin cytoskeleton;GO:0005887|integral component of plasma membrane;GO:0005886|plasma membraneGO:0016021|integral component of membrane	K07299|SLC2A1, GLUT1; MFS transporter, SP family, solute carrier family 2 (facilitated glucose transporter), member 1	map04066|HIF-1 signaling pathway;map05200|Pathways in cancer;map04922|Glucagon signaling pathway;map05166|HTLV-I infection;map04919|Thyroid hormone signaling pathway;map05230|Central carbon metabolism in cancer;map04976|Bile secretion;map04911|Insulin secretion;map04931|Insulin resistance;map05211|Renal cell carcinoma;map04920|Adipocytokine signaling pathway
DWJXBPHD3indivi_f2p60_1700_transcript27198_g2	3018.68	-9.62609	2.59592e-27	7.06571e-25	Xenopus laevis solute carrier family 25 (mitochondrial carrier; adenine nucleotide translocator), member 4 (slc25a4), mRNA	solute carrier family 25 (mitochondrial carrier; adenine nucleotide translocator), member 4 [Xenopus laevis]	RecName: Full=ADP/ATP translocase 1;^Eukaryota; Metazoa; Chordata; Craniata; Vertebrata; Euteleostomi; Mammalia; Eutheria; Euarchontoglires; Glires; Lagomorpha; Leporidae; Oryctolagus	RecName: Full=ADP/ATP translocase 1;^Eukaryota; Metazoa; Chordata; Craniata; Vertebrata; Euteleostomi; Mammalia; Eutheria; Euarchontoglires; Glires; Lagomorpha; Leporidae; Oryctolagus	Mitochondrial carrier protein	transmembrane transport	ExpAA=70.99^PredHel=3^Topology=o138-160i201-223o238-260i	GO:0015866|ADP transport;GO:0055085|transmembrane transport	GO:0005215|transporter activity	GO:0016021|integral component of membrane;GO:0005743|mitochondrial inner membrane	K05863|SLC25A4S, ANT; solute carrier family 25 (mitochondrial adenine nucleotide translocator), member 4/5/6/31	map04022|cGMP-PKG signaling pathway;map04020|Calcium signaling pathway;map05016|Huntington's disease;map05166|HTLV-I infection;map05012|Parkinson's disease
DWJXBPHD3indivi_f11p60_2168_transcript21482_g1	401.977	-1.7745	0.0019686	0.022189	Xenopus tropicalis cDNA clone IMAGE:7808795	dimethylaniline monooxygenase [N-oxide-forming] 3 [Xenopus tropicalis]	RecName: Full=Dimethylaniline monooxygenase [N-oxide-forming] 3;^Eukaryota; Metazoa; Chordata; Craniata; Vertebrata; Euteleostomi; Mammalia; Eutheria; Laurasiatheria; Carnivora; Caniformia; Canidae; Canis	RecName: Full=Dimethylaniline monooxygenase [N-oxide-forming] 3;^Eukaryota; Metazoa; Chordata; Craniata; Vertebrata; Euteleostomi; Mammalia; Eutheria; Laurasiatheria; Carnivora; Caniformia; Canidae; Canis	Flavin-binding monooxygenase-like	Monooxygenase	ExpAA=23.95^PredHel=1^Topology=o509-531i	GO:0055114|oxidation-reduction processGO:0055114|oxidation-reduction process	GO:0050660|flavin adenine dinucleotide binding;GO:0004497|monooxygenase activity;GO:0004499|N,N-dimethylaniline monooxygenase activity;GO:0050661|NADP binding;GO:0034899|trimethylamine monooxygenase activityGO:0004499|N,N-dimethylaniline monooxygenase activity;GO:0050660|flavin adenine dinucleotide binding;GO:0050661|NADP binding;GO:0016491|oxidoreductase activity	GO:0005789|endoplasmic reticulum membrane;GO:0016021|integral component of membrane;GO:0031090|organelle membrane	K00485|FMO; dimethylaniline monooxygenase (N-oxide forming) [EC:1.14.13.8]	map00982|Drug metabolism - cytochrome P450;map01120|Microbial metabolism in diverse environments
DWJXBPHD3indivi_f5p60_1378_transcript30904_g2	439.479	-2.42087	2.87445e-07	7.80936e-06	PREDICTED: Pelodiscus sinensis BMP and activin membrane-bound inhibitor (BAMBI), transcript variant X1, mRNA	PREDICTED: BMP and activin membrane-bound inhibitor homolog isoform X1 [Monodelphis domestica]	RecName: Full=BMP and activin membrane-bound inhibitor homolog;^Eukaryota; Metazoa; Chordata; Craniata; Vertebrata; Euteleostomi; Mammalia; Eutheria; Euarchontoglires; Glires; Rodentia; Myomorpha; Muroidea; Muridae; Murinae; Rattus	RecName: Full=BMP and activin membrane-bound inhibitor homolog;^Eukaryota; Metazoa; Chordata; Craniata; Vertebrata; Euteleostomi; Mammalia; Eutheria; Euarchontoglires; Glires; Rodentia; Myomorpha; Muroidea; Muridae; Murinae; Rattus	BMP and activin membrane-bound inhibitor (BAMBI) N-terminal domain	BMP and activin membrane-bound inhibitor homolog (Xenopus laevis)	ExpAA=34.38^PredHel=1^Topology=o216-238i	GO:0016477|cell migration;GO:0030512|negative regulation of transforming growth factor beta receptor signaling pathway;GO:0090263|positive regulation of canonical Wnt signaling pathway;GO:0035413|positive regulation of catenin import into nucleus;GO:0008284|positive regulation of cell proliferation;GO:0010718|positive regulation of epithelial to mesenchymal transition;GO:0032092|positive regulati…	GO:0005109|frizzled binding	GO:0005737|cytoplasm;GO:0016021|integral component of membrane;GO:0005886|plasma membrane	K10162|BAMBI; BMP and activin membrane-bound inhibitor	map04350|TGF-beta signaling pathway;map04310|Wnt signaling pathway
DWJXBPHD3indivi_f19p60_5260_transcript2067_g1	728.37	-1.32421	4.59837e-05	0.00081332	PREDICTED: Xenopus (Silurana) tropicalis low density lipoprotein receptor-related protein 5 (lrp5), mRNA	PREDICTED: low-density lipoprotein receptor-related protein 5 [Xenopus tropicalis]	RecName: Full=Low-density lipoprotein receptor-related protein 5;^Eukaryota; Metazoa; Chordata; Craniata; Vertebrata; Euteleostomi; Mammalia; Eutheria; Euarchontoglires; Primates; Haplorrhini; Catarrhini; Hominidae; Homo	RecName: Full=Low-density lipoprotein receptor-related protein 5;^Eukaryota; Metazoa; Chordata; Craniata; Vertebrata; Euteleostomi; Mammalia; Eutheria; Euarchontoglires; Primates; Haplorrhini; Catarrhini; Hominidae; Homo	Low-density lipoprotein receptor repeat class B	Low density lipoprotein receptor-related protein	ExpAA=37.83^PredHel=1^Topology=o1414-1436i	GO:0060612|adipose tissue development;GO:0060033|anatomical structure regression;GO:0009952|anterior/posterior pattern specification;GO:1902262|apoptotic process involved in blood vessel morphogenesis;GO:1904886|beta-catenin destruction complex disassembly;GO:0048539|bone marrow development;GO:0060349|bone morphogenesis;GO:0046849|bone remodeling;GO:0060444|branching involved in mammary gland duc…	GO:1904928|coreceptor activity involved in canonical Wnt signaling pathway;GO:0071936|coreceptor activity involved in Wnt signaling pathway;GO:0042813|Wnt-activated receptor activity;GO:0017147|Wnt-protein bindingGO:0005515|protein binding	GO:0005783|endoplasmic reticulum;GO:0016021|integral component of membrane;GO:0005739|mitochondrion;GO:0005886|plasma membrane;GO:0043235|receptor complex;GO:1990909|Wnt signalosome;GO:1990851|Wnt-Frizzled-LRP5/6 complex	K03068|LRP5_6; low density lipoprotein receptor-related protein 5/6	map04310|Wnt signaling pathway
DWJXBPHD3indivi_f3p60_2161_transcript21715_g3	126.972	-3.53256	9.24843e-20	1.30705e-17	PREDICTED: Gallus gallus carbohydrate (N-acetylgalactosamine 4-sulfate 6-O) sulfotransferase 15 (CHST15), transcript variant X2, mRNA	Carbohydrate sulfotransferase 15 [Struthio camelus australis]	RecName: Full=Carbohydrate sulfotransferase 15;^Eukaryota; Metazoa; Chordata; Craniata; Vertebrata; Euteleostomi; Mammalia; Eutheria; Euarchontoglires; Glires; Rodentia; Myomorpha; Muroidea; Muridae; Murinae; Rattus	RecName: Full=Carbohydrate sulfotransferase 15;^Eukaryota; Metazoa; Chordata; Craniata; Vertebrata; Euteleostomi; Mammalia; Eutheria; Euarchontoglires; Glires; Rodentia; Myomorpha; Muroidea; Muridae; Murinae; Rattus	Sulfotransferase family	Carbohydrate (N-acetylgalactosamine 4-sulfate 6-O) sulfotransferase 15	ExpAA=22.04^PredHel=1^Topology=i29-51o	GO:0019319|hexose biosynthetic process	GO:0050656|3'-phosphoadenosine 5'-phosphosulfate binding;GO:0050659|N-acetylgalactosamine 4-sulfate 6-O-sulfotransferase activityGO:0008146|sulfotransferase activity	GO:0000139|Golgi membrane;GO:0016021|integral component of membrane	K08106|CHST15; N-acetylgalactosamine 4-sulfate 6-O-sulfotransferase [EC:2.8.2.33]	map00532|Glycosaminoglycan biosynthesis - chondroitin sulfate / dermatan sulfate
DWJXBPHD3indivi_f6p60_4023_transcript5849_g1	3023.73	-1.25008	2.65473e-05	0.000498967	Xenopus laevis clone CH219-263A24, complete sequence	water channel homolog [Rhinella marina]	RecName: Full=Aquaporin-2;^Eukaryota; Metazoa; Chordata; Craniata; Vertebrata; Euteleostomi; Mammalia; Eutheria; Euarchontoglires; Glires; Rodentia; Myomorpha; Muroidea; Muridae; Murinae; Mus; Mus	RecName: Full=Aquaporin-2;^Eukaryota; Metazoa; Chordata; Craniata; Vertebrata; Euteleostomi; Mammalia; Eutheria; Euarchontoglires; Glires; Rodentia; Myomorpha; Muroidea; Muridae; Murinae; Mus; Mus	Major intrinsic protein	Channel that permits osmotically driven movement of water in both directions. It is involved in the osmoregulation and in the maintenance of cell turgor during volume expansion in rapidly growing cells. It mediates rapid entry or exit of water in response to abrupt changes in osmolarity (By similarity)	ExpAA=134.96^PredHel=6^Topology=i30-52o72-94i114-136o151-173i186-208o228-250i	GO:0071280|cellular response to copper ion;GO:0071288|cellular response to mercury ion;GO:0042631|cellular response to water deprivation;GO:0015793|glycerol transport;GO:0034220|ion transmembrane transport;GO:0072205|metanephric collecting duct development;GO:0003097|renal water transport;GO:0006833|water transportGO:0006810|transport	GO:0015168|glycerol transmembrane transporter activity;GO:0015250|water channel activity;GO:0005372|water transmembrane transporter activityGO:0005215|transporter activity	GO:0016324|apical plasma membrane;GO:0016323|basolateral plasma membrane;GO:0031410|cytoplasmic vesicle;GO:0030659|cytoplasmic vesicle membrane;GO:0070062|extracellular exosome;GO:0005794|Golgi apparatus;GO:0031303|integral component of endosome membrane;GO:0016021|integral component of membrane;GO:0005887|integral component of plasma membrane;GO:0016020|membrane;GO:0005886|plasma membrane;GO:005…	K09865|AQP2; aquaporin-2	map04962|Vasopressin-regulated water reabsorption
DWJXBPHD3indivi_f4p60_5307_transcript1958_g1	55.2528	-4.41721	6.71983e-06	0.000142522	Xenopus laevis aquaporin 4 (aqp4), transcript variant 1, mRNA	aquaporin 4 isoform 1x [Xenopus tropicalis]	RecName: Full=Aquaporin-4;^Eukaryota; Metazoa; Chordata; Craniata; Vertebrata; Euteleostomi; Mammalia; Eutheria; Laurasiatheria; Cetartiodactyla; Ruminantia; Pecora; Bovidae; Bovinae; Bos	RecName: Full=Aquaporin-4;^Eukaryota; Metazoa; Chordata; Craniata; Vertebrata; Euteleostomi; Mammalia; Eutheria; Laurasiatheria; Cetartiodactyla; Ruminantia; Pecora; Bovidae; Bovinae; Bos	Major intrinsic protein	Channel that permits osmotically driven movement of water in both directions. It is involved in the osmoregulation and in the maintenance of cell turgor during volume expansion in rapidly growing cells. It mediates rapid entry or exit of water in response to abrupt changes in osmolarity (By similarity)	ExpAA=132.36^PredHel=6^Topology=i35-57o72-94i115-137o157-176i189-211o231-253i	GO:0071346|cellular response to interferon-gamma;GO:0034220|ion transmembrane transport;GO:0050891|multicellular organismal water homeostasisGO:0006810|transport	GO:0015250|water channel activityGO:0005215|transporter activity	GO:0016323|basolateral plasma membrane;GO:0005737|cytoplasm;GO:0009897|external side of plasma membrane;GO:0005887|integral component of plasma membraneGO:0016020|membrane	K09866|AQP4; aquaporin-4	map04962|Vasopressin-regulated water reabsorption;map04976|Bile secretion
DWJXBPHD3indivi_f2p45_3773_transcript7091_g1	1306.42	-4.16962	0.000472074	0.0064029	Rana rugosa CYP17 mRNA for CYP17, partial cds	PMR-1 protein [Xenopus laevis]	RecName: Full=Myeloperoxidase;^Eukaryota; Metazoa; Chordata; Craniata; Vertebrata; Euteleostomi; Mammalia; Eutheria; Euarchontoglires; Glires; Rodentia; Myomorpha; Muroidea; Muridae; Murinae; Mus; Mus	RecName: Full=Myeloperoxidase;^Eukaryota; Metazoa; Chordata; Craniata; Vertebrata; Euteleostomi; Mammalia; Eutheria; Euarchontoglires; Glires; Rodentia; Myomorpha; Muroidea; Muridae; Murinae; Mus; Mus	Animal haem peroxidase	prostaglandin G H synthase and cyclooxygenase	.	GO:0007568|aging;GO:0042742|defense response to bacterium;GO:0050832|defense response to fungus;GO:0042744|hydrogen peroxide catabolic process;GO:0002149|hypochlorous acid biosynthetic process;GO:0034374|low-density lipoprotein particle remodeling;GO:0044130|negative regulation of growth of symbiont in host;GO:0055114|oxidation-reduction process;GO:0019430|removal of superoxide radicals;GO:000267…	GO:0020037|heme binding;GO:0008201|heparin binding;GO:0046872|metal ion binding;GO:0004601|peroxidase activity	GO:0042582|azurophil granule;GO:0070062|extracellular exosome;GO:0005615|extracellular space;GO:0043231|intracellular membrane-bounded organelle;GO:0005739|mitochondrion;GO:0005634|nucleus;GO:0030141|secretory granule	K10789|MPO; myeloperoxidase [EC:1.11.2.2];K10789|MPO; myeloperoxidase [EC:1.11.2.2]	map04145|Phagosome;map05202|Transcriptional misregulation in cancer;map04145|Phagosome;map05202|Transcriptional misregulation in cancer
DWJXBPHD3indivi_f6p60_4414_transcript4215_g1	1081.84	-1.62521	0.000198921	0.0029743	Bufo marinus endothelial nitric oxide synthase (eNOS) mRNA, complete cds	endothelial nitric oxide synthase [Rhinella marina]	RecName: Full=Nitric oxide synthase, endothelial;^Eukaryota; Metazoa; Chordata; Craniata; Vertebrata; Euteleostomi; Mammalia; Eutheria; Euarchontoglires; Primates; Haplorrhini; Catarrhini; Hominidae; Homo	RecName: Full=Nitric oxide synthase, endothelial;^Eukaryota; Metazoa; Chordata; Craniata; Vertebrata; Euteleostomi; Mammalia; Eutheria; Euarchontoglires; Glires; Rodentia; Myomorpha; Muroidea; Muridae; Murinae; Rattus	Nitric oxide synthase, oxygenase domain	Component of the sulfite reductase complex that catalyzes the 6-electron reduction of sulfite to sulfide. This is one of several activities required for the biosynthesis of L- cysteine from sulfate. The flavoprotein component catalyzes the electron flow from NADPH - FAD - FMN to the hemoprotein component (By similarity)	.	GO:0007568|aging;GO:0060348|bone development;GO:0071320|cellular response to cAMP;GO:0071363|cellular response to growth factor stimulus;GO:0034605|cellular response to heat;GO:0071286|cellular response to magnesium ion;GO:0071260|cellular response to mechanical stimulus;GO:0071407|cellular response to organic cyclic compound;GO:0071560|cellular response to transforming growth factor beta stimulu…	GO:0003779|actin binding;GO:0008013|beta-catenin binding;GO:0045296|cadherin binding;GO:0005516|calmodulin binding;GO:0050660|flavin adenine dinucleotide binding;GO:0010181|FMN binding;GO:0020037|heme binding;GO:0051879|Hsp90 protein binding;GO:0005506|iron ion binding;GO:0050661|NADP binding;GO:0003958|NADPH-hemoprotein reductase activity;GO:0004517|nitric-oxide synthase activity;GO:0050998|nitr…	GO:0045177|apical part of cell;GO:0005901|caveola;GO:0005737|cytoplasm;GO:0005856|cytoskeleton;GO:0005829|cytosol;GO:0005794|Golgi apparatus;GO:0045121|membrane raft;GO:0005739|mitochondrion;GO:0005730|nucleolus;GO:0005634|nucleus;GO:0005886|plasma membrane;GO:0042383|sarcolemma;GO:0012506|vesicle membrane	K13242|NOS3; nitric-oxide synthase, endothelial [EC:1.14.13.39]	map04915|Estrogen signaling pathway;map04066|HIF-1 signaling pathway;map04071|Sphingolipid signaling pathway;map04151|PI3K-Akt signaling pathway;map04370|VEGF signaling pathway;map04611|Platelet activation;map00330|Arginine and proline metabolism;map04022|cGMP-PKG signaling pathway;map04020|Calcium signaling pathway;map01110|Biosynthesis of secondary metabolites;map01100|Metabolic pathways;map002…
DWJXBPHD3indivi_f5p60_1801_transcript25840_g1	84.404	-1.47948	0.00414792	0.0406441	PREDICTED: Aptenodytes forsteri agmatine ureohydrolase (agmatinase) (AGMAT), mRNA	agmatinase [Xenopus laevis]	RecName: Full=Agmatinase, mitochondrial;^Eukaryota; Metazoa; Chordata; Craniata; Vertebrata; Euteleostomi; Archelosauria; Archosauria; Dinosauria; Saurischia; Theropoda; Coelurosauria; Aves; Neognathae; Galloanserae; Galliformes; Phasianidae; Phasianinae; Gallus	RecName: Full=Agmatinase, mitochondrial;^Eukaryota; Metazoa; Chordata; Craniata; Vertebrata; Euteleostomi; Archelosauria; Archosauria; Dinosauria; Saurischia; Theropoda; Coelurosauria; Aves; Neognathae; Galloanserae; Galliformes; Phasianidae; Phasianinae; Gallus	Arginase family	hydrolase activity, acting on carbon-nitrogen (but not peptide) bonds, in linear amidines	.	GO:0033388|putrescine biosynthetic process from arginine;GO:0008295|spermidine biosynthetic process	GO:0008783|agmatinase activity;GO:0046872|metal ion bindingGO:0046872|metal ion binding	GO:0005739|mitochondrion	K01480|speB; agmatinase [EC:3.5.3.11]	map01100|Metabolic pathways;map00330|Arginine and proline metabolism
DWJXBPHD3indivi_f2p45_2312_transcript18337_g1	177.374	-4.58728	1.27492e-06	3.05192e-05	Xenopus laevis keratin 5, type II (krt5.2), mRNA	keratin 5, type II [Xenopus tropicalis]	RecName: Full=Keratin, type II cytoskeletal 5;^Eukaryota; Metazoa; Chordata; Craniata; Vertebrata; Euteleostomi; Mammalia; Eutheria; Euarchontoglires; Glires; Rodentia; Myomorpha; Muroidea; Muridae; Murinae; Rattus	RecName: Full=Keratin, type II cytoskeletal 75;^Eukaryota; Metazoa; Chordata; Craniata; Vertebrata; Euteleostomi; Mammalia; Eutheria; Laurasiatheria; Cetartiodactyla; Ruminantia; Pecora; Bovidae; Bovinae; Bos	Keratin type II head	structural constituent of epidermis	ExpAA=20.25^PredHel=1^Topology=i73-95o	GO:0002244|hematopoietic progenitor cell differentiation	GO:0005198|structural molecule activityGO:0005198|structural molecule activity	GO:0070062|extracellular exosome;GO:0045095|keratin filamentGO:0005882|intermediate filament	K07605|KRT2; type II keratin, basic	.
DWJXBPHD3indivi_f2p60_1673_transcript27573_g2	417.689	-4.9175	7.59557e-06	0.000159258	PREDICTED: Octodon degus fructose-1,6-bisphosphatase 2 (Fbp2), mRNA	fructose-1,6-bisphosphatase 2 [Xenopus laevis]	RecName: Full=Fructose-1,6-bisphosphatase isozyme 2;^Eukaryota; Metazoa; Chordata; Craniata; Vertebrata; Euteleostomi; Mammalia; Eutheria; Euarchontoglires; Glires; Lagomorpha; Leporidae; Oryctolagus	RecName: Full=Fructose-1,6-bisphosphatase isozyme 2;^Eukaryota; Metazoa; Chordata; Craniata; Vertebrata; Euteleostomi; Mammalia; Eutheria; Euarchontoglires; Glires; Rodentia; Myomorpha; Muroidea; Muridae; Murinae; Rattus	Fructose-1-6-bisphosphatase, N-terminal domain	D-fructose-1,6-bisphosphate 1-phosphohydrolase class 1	.	GO:0030388|fructose 1,6-bisphosphate metabolic process;GO:0006002|fructose 6-phosphate metabolic process;GO:0006000|fructose metabolic process;GO:0006094|gluconeogenesis;GO:0005986|sucrose biosynthetic process	GO:0042132|fructose 1,6-bisphosphate 1-phosphatase activity;GO:0042802|identical protein binding;GO:0046872|metal ion binding	GO:0030054|cell junction;GO:0005829|cytosol;GO:0070062|extracellular exosome;GO:0005654|nucleoplasm;GO:0005886|plasma membrane;GO:0030018|Z disc	K03841|FBP, fbp; fructose-1,6-bisphosphatase I [EC:3.1.3.11]	map00030|Pentose phosphate pathway;map04152|AMPK signaling pathway;map00680|Methane metabolism;map01200|Carbon metabolism;map00010|Glycolysis / Gluconeogenesis;map00710|Carbon fixation in photosynthetic organisms;map01110|Biosynthesis of secondary metabolites;map00051|Fructose and mannose metabolism;map04910|Insulin signaling pathway;map01120|Microbial metabolism in diverse environments;map01100|…
DWJXBPHD3indivi_f2p32_2280_transcript19414_g1	5997.05	-2.07574	6.63568e-07	1.69619e-05	Xenopus laevis uncharacterized protein MGC64309 (MGC64309), mRNA	P4hb protein, partial [Xenopus laevis]	RecName: Full=Protein disulfide-isomerase;^Eukaryota; Metazoa; Chordata; Craniata; Vertebrata; Euteleostomi; Mammalia; Eutheria; Laurasiatheria; Cetartiodactyla; Ruminantia; Pecora; Bovidae; Bovinae; Bos	RecName: Full=Protein disulfide-isomerase;^Eukaryota; Metazoa; Chordata; Craniata; Vertebrata; Euteleostomi; Mammalia; Eutheria; Euarchontoglires; Glires; Rodentia; Myomorpha; Muroidea; Muridae; Murinae; Mus; Mus	Thioredoxin	Thioredoxin	.	GO:0045454|cell redox homeostasis;GO:0071456|cellular response to hypoxia;GO:0018401|peptidyl-proline hydroxylation to 4-hydroxy-L-proline;GO:0046598|positive regulation of viral entry into host cell;GO:0006457|protein folding;GO:1902175|regulation of oxidative stress-induced intrinsic apoptotic signaling pathway;GO:0034976|response to endoplasmic reticulum stressGO:0045454|cell redox homeostasis	GO:0019899|enzyme binding;GO:0005178|integrin binding;GO:0015037|peptide disulfide oxidoreductase activity;GO:0004656|procollagen-proline 4-dioxygenase activity;GO:0003756|protein disulfide isomerase activity;GO:0046982|protein heterodimerization activity;GO:0003723|RNA binding	GO:0005783|endoplasmic reticulum;GO:0034663|endoplasmic reticulum chaperone complex;GO:0005788|endoplasmic reticulum lumen;GO:0005793|endoplasmic reticulum-Golgi intermediate compartment;GO:0009897|external side of plasma membrane;GO:0070062|extracellular exosome;GO:0031012|extracellular matrix;GO:0005925|focal adhesion;GO:0042470|melanosome;GO:0016222|procollagen-proline 4-dioxygenase complex	K09580|PDIA1, P4HB; protein disulfide-isomerase A1 [EC:5.3.4.1]	map04141|Protein processing in endoplasmic reticulum
DWJXBPHD3indivi_f2p49_1352_transcript31126_g1	4677.61	-1.34538	1.86805e-14	1.45273e-12	PREDICTED: Ornithorhynchus anatinus glutathione peroxidase 3 (plasma) (GPX3), mRNA	glutathione peroxidase 3 precursor [Xenopus tropicalis]	RecName: Full=Glutathione peroxidase 3;^Eukaryota; Metazoa; Chordata; Craniata; Vertebrata; Euteleostomi; Mammalia; Eutheria; Laurasiatheria; Cetartiodactyla; Ruminantia; Pecora; Bovidae; Bovinae; Bos	RecName: Full=Glutathione peroxidase 3;^Eukaryota; Metazoa; Chordata; Craniata; Vertebrata; Euteleostomi; Mammalia; Eutheria; Laurasiatheria; Cetartiodactyla; Ruminantia; Pecora; Bovidae; Bovinae; Bos	Glutathione peroxidase	glutathione peroxidase	.	GO:0051289|protein homotetramerization;GO:0006979|response to oxidative stressGO:0006979|response to oxidative stress;GO:0055114|oxidation-reduction process	GO:0004602|glutathione peroxidase activity;GO:0008430|selenium bindingGO:0004602|glutathione peroxidase activity	GO:0005615|extracellular space	K00432|E1.11.1.9; glutathione peroxidase [EC:1.11.1.9]	map04918|Thyroid hormone synthesis;map00480|Glutathione metabolism;map00590|Arachidonic acid metabolism
DWJXBPHD3indivi_f4p60_3438_transcript8960_g1	44.3088	-1.27358	0.00156187	0.0182049	PREDICTED: Xenopus (Silurana) tropicalis v-myb avian myeloblastosis viral oncogene homolog (myb), transcript variant X1, mRNA	myb protein, partial [Xenopus tropicalis]	RecName: Full=Transcriptional activator Myb;^Eukaryota; Metazoa; Chordata; Craniata; Vertebrata; Euteleostomi; Archelosauria; Archosauria; Dinosauria; Saurischia; Theropoda; Coelurosauria; Aves; Neognathae; Galloanserae; Galliformes; Phasianidae; Phasianinae; Gallus	RecName: Full=Transcriptional activator Myb;^Eukaryota; Metazoa; Chordata; Craniata; Vertebrata; Euteleostomi; Archelosauria; Archosauria; Dinosauria; Saurischia; Theropoda; Coelurosauria; Aves; Neognathae; Galloanserae; Galliformes; Phasianidae; Phasianinae; Gallus	Myb-like DNA-binding domain	Myblike DNAbinding domain containing protein	.	GO:0030154|cell differentiation;GO:0000278|mitotic cell cycle;GO:0045893|positive regulation of transcription, DNA-templated;GO:0010468|regulation of gene expression;GO:0006357|regulation of transcription from RNA polymerase II promoter;GO:0006351|transcription, DNA-templatedGO:0006355|regulation of transcription, DNA-templated	GO:0000981|RNA polymerase II transcription factor activity, sequence-specific DNA binding;GO:0043565|sequence-specific DNA binding;GO:0001135|transcription factor activity, RNA polymerase II transcription factor recruiting;GO:0044212|transcription regulatory region DNA binding	GO:0005634|nucleus	K09420|MYB; myb proto-oncogene protein	map05166|HTLV-I infection;map04151|PI3K-Akt signaling pathway
DWJXBPHD3indivi_f2p60_2271_transcript19353_g1	164.148	-6.42474	8.75082e-09	3.01924e-07	PREDICTED: Vicugna pacos titin (TTN), mRNA	PREDICTED: titin isoform X41 [Chrysemys picta bellii]	RecName: Full=Titin;^Eukaryota; Metazoa; Chordata; Craniata; Vertebrata; Euteleostomi; Mammalia; Eutheria; Euarchontoglires; Primates; Haplorrhini; Catarrhini; Hominidae; Homo	RecName: Full=Titin;^Eukaryota; Metazoa; Chordata; Craniata; Vertebrata; Euteleostomi; Mammalia; Eutheria; Euarchontoglires; Primates; Haplorrhini; Catarrhini; Hominidae; Homo	Fibronectin type III domain	myosin light chain kinase	.	GO:0060048|cardiac muscle contraction;GO:0048739|cardiac muscle fiber development;GO:0003300|cardiac muscle hypertrophy;GO:0055008|cardiac muscle tissue morphogenesis;GO:0055003|cardiac myofibril assembly;GO:0035995|detection of muscle stretch;GO:0007076|mitotic chromosome condensation;GO:0006936|muscle contraction;GO:0030049|muscle filament sliding;GO:0002576|platelet degranulation;GO:0010628|po…	GO:0051015|actin filament binding;GO:0042805|actinin binding;GO:0005524|ATP binding;GO:0005509|calcium ion binding;GO:0005516|calmodulin binding;GO:0019899|enzyme binding;GO:0042802|identical protein binding;GO:0051371|muscle alpha-actinin binding;GO:0002020|protease binding;GO:0019901|protein kinase binding;GO:0043621|protein self-association;GO:0004674|protein serine/threonine kinase activity;G…	GO:0000794|condensed nuclear chromosome;GO:0005829|cytosol;GO:0070062|extracellular exosome;GO:0005576|extracellular region;GO:0031674|I band;GO:0031430|M band;GO:0005859|muscle myosin complex;GO:0005865|striated muscle thin filament;GO:0030018|Z disc	K12567|TTN; titin [EC:2.7.11.1]	map05410|Hypertrophic cardiomyopathy (HCM);map05414|Dilated cardiomyopathy
DWJXBPHD3indivi_f6p60_1361_transcript31084_g2	294.159	-1.28844	1.53251e-05	0.000298738	Rana catesbeiana clone rcat-evr-535-129 Beta-ureidopropionase putative mRNA, complete cds	Beta-ureidopropionase [Rana catesbeiana]	RecName: Full=Beta-ureidopropionase;^Eukaryota; Metazoa; Chordata; Craniata; Vertebrata; Euteleostomi; Mammalia; Eutheria; Euarchontoglires; Primates; Haplorrhini; Catarrhini; Hominidae; Homo	RecName: Full=Beta-ureidopropionase;^Eukaryota; Metazoa; Chordata; Craniata; Vertebrata; Euteleostomi; Mammalia; Eutheria; Euarchontoglires; Primates; Haplorrhini; Catarrhini; Hominidae; Homo	Carbon-nitrogen hydrolase	nitrilase cyanide hydratase and apolipoprotein n-acyltransferase	.	GO:0019483|beta-alanine biosynthetic process;GO:0046135|pyrimidine nucleoside catabolic processGO:0006807|nitrogen compound metabolic process	GO:0003837|beta-ureidopropionase activity;GO:0046872|metal ion bindingGO:0016810|hydrolase activity, acting on carbon-nitrogen (but not peptide) bonds	GO:0005829|cytosol;GO:0070062|extracellular exosome	K01431|UPB1; beta-ureidopropionase [EC:3.5.1.6]	map01100|Metabolic pathways;map00770|Pantothenate and CoA biosynthesis;map00983|Drug metabolism - other enzymes;map00240|Pyrimidine metabolism;map00410|beta-Alanine metabolism
DWJXBPHD3indivi_f6p60_6104_transcript1050_g1	97.6392	-2.25517	4.99713e-07	1.3069e-05	PREDICTED: Chrysemys picta bellii unc-13 homolog C (C. elegans) (UNC13C), transcript variant X2, mRNA	PREDICTED: protein unc-13 homolog C [Xenopus tropicalis]	RecName: Full=Protein unc-13 homolog C;^Eukaryota; Metazoa; Chordata; Craniata; Vertebrata; Euteleostomi; Mammalia; Eutheria; Euarchontoglires; Glires; Rodentia; Myomorpha; Muroidea; Muridae; Murinae; Rattus	RecName: Full=Protein unc-13 homolog A;^Eukaryota; Metazoa; Chordata; Craniata; Vertebrata; Euteleostomi; Mammalia; Eutheria; Euarchontoglires; Primates; Haplorrhini; Catarrhini; Hominidae; Homo	C2 domain	Unc-13 homolog	.	GO:0050435|amyloid-beta metabolic process;GO:0060384|innervation;GO:0035556|intracellular signal transduction;GO:0007528|neuromuscular junction development;GO:0007269|neurotransmitter secretion;GO:1903861|positive regulation of dendrite extension;GO:1900451|positive regulation of glutamate receptor signaling pathway;GO:0001956|positive regulation of neurotransmitter secretion;GO:0031915|positive …	GO:0005516|calmodulin binding;GO:0019992|diacylglycerol binding;GO:0046872|metal ion binding;GO:0047485|protein N-terminus binding;GO:0017075|syntaxin-1 binding	GO:0044305|calyx of Held;GO:0030054|cell junction;GO:0005737|cytoplasm;GO:0031594|neuromuscular junction;GO:0043005|neuron projection;GO:0048786|presynaptic active zone;GO:0042734|presynaptic membrane;GO:0043195|terminal bouton	K15293|UNC13, MUNC13; protein unc-13;K15293|UNC13, MUNC13; protein unc-13;K15293|UNC13, MUNC13; protein unc-13	map04721|Synaptic vesicle cycle;map04721|Synaptic vesicle cycle;map04721|Synaptic vesicle cycle
DWJXBPHD3indivi_f4p56_2999_transcript11991_g1	81.9564	-3.20154	0.000152502	0.00234464	PREDICTED: Xenopus (Silurana) tropicalis death-associated protein kinase 2 (dapk2), transcript variant X1, mRNA	PREDICTED: death-associated protein kinase 2 isoform X1 [Xenopus tropicalis]	RecName: Full=Death-associated protein kinase 3;^Eukaryota; Metazoa; Chordata; Craniata; Vertebrata; Euteleostomi; Mammalia; Eutheria; Euarchontoglires; Primates; Haplorrhini; Catarrhini; Hominidae; Homo	RecName: Full=Death-associated protein kinase 3;^Eukaryota; Metazoa; Chordata; Craniata; Vertebrata; Euteleostomi; Mammalia; Eutheria; Euarchontoglires; Primates; Haplorrhini; Catarrhini; Hominidae; Homo	Protein kinase domain	calcium-dependent protein kinase	.	GO:0006915|apoptotic process;GO:0097190|apoptotic signaling pathway;GO:0071346|cellular response to interferon-gamma;GO:0016569|covalent chromatin modification;GO:0000910|cytokinesis;GO:0035556|intracellular signal transduction;GO:0017148|negative regulation of translation;GO:0030182|neuron differentiation;GO:0018105|peptidyl-serine phosphorylation;GO:0018107|peptidyl-threonine phosphorylation;GO…	GO:0005524|ATP binding;GO:0008140|cAMP response element binding protein binding;GO:0042802|identical protein binding;GO:0043522|leucine zipper domain binding;GO:0008022|protein C-terminus binding;GO:0042803|protein homodimerization activity;GO:0004674|protein serine/threonine kinase activity;GO:0017048|Rho GTPase bindingGO:0004672|protein kinase activity;GO:0005524|ATP binding;GO:0016773|phosphot…	GO:0005884|actin filament;GO:0005737|cytoplasm;GO:0045121|membrane raft;GO:0005634|nucleus;GO:0016605|PML bodyGO:0016020|membrane	K08803|DAPK; death-associated protein kinase [EC:2.7.11.1]	map05219|Bladder cancer;map05200|Pathways in cancer
DWJXBPHD3indivi_f2p53_2395_transcript17920_g1	528.102	-1.09567	0.00152665	0.0178652	Xenopus laevis enoyl-CoA delta isomerase 2 (eci2), mRNA	MGC132021 protein [Xenopus laevis]	RecName: Full=Enoyl-CoA delta isomerase 2, mitochondrial;^Eukaryota; Metazoa; Chordata; Craniata; Vertebrata; Euteleostomi; Mammalia; Eutheria; Euarchontoglires; Primates; Haplorrhini; Catarrhini; Hominidae; Homo	RecName: Full=Enoyl-CoA delta isomerase 2, mitochondrial;^Eukaryota; Metazoa; Chordata; Craniata; Vertebrata; Euteleostomi; Mammalia; Eutheria; Euarchontoglires; Primates; Haplorrhini; Catarrhini; Hominidae; Homo	Acyl CoA binding protein	Enoyl-CoA hydratase	.	GO:0033540|fatty acid beta-oxidation using acyl-CoA oxidase;GO:0009062|fatty acid catabolic processGO:0008152|metabolic process	GO:0004165|dodecenoyl-CoA delta-isomerase activity;GO:0000062|fatty-acyl-CoA binding;GO:0005102|receptor bindingGO:0000062|fatty-acyl-CoA binding;GO:0003824|catalytic activity;GO:0003860|3-hydroxyisobutyryl-CoA hydrolase activity	GO:0043231|intracellular membrane-bounded organelle;GO:0016020|membrane;GO:0005739|mitochondrion;GO:0005654|nucleoplasm;GO:0005782|peroxisomal matrix;GO:0005777|peroxisome	K13239|PECI; peroxisomal 3,2-trans-enoyl-CoA isomerase [EC:5.3.3.8]	map00071|Fatty acid degradation;map04146|Peroxisome
DWJXBPHD3indivi_f7p60_1540_transcript29201_g1	35.6518	-1.67852	0.00436396	0.0424497	Xenopus (Silurana) tropicalis spermine synthase (sms), mRNA	spermine synthase [Xenopus tropicalis]	RecName: Full=Spermine synthase;^Eukaryota; Metazoa; Chordata; Craniata; Vertebrata; Euteleostomi; Mammalia; Eutheria; Euarchontoglires; Primates; Haplorrhini; Catarrhini; Hominidae; Homo	RecName: Full=Spermine synthase;^Eukaryota; Metazoa; Chordata; Craniata; Vertebrata; Euteleostomi; Mammalia; Eutheria; Euarchontoglires; Primates; Haplorrhini; Catarrhini; Hominidae; Homo	Spermidine synthase tetramerisation domain	Catalyzes the production of spermidine from putrescine and decarboxylated S-adenosylmethionine (dcSAM), which serves as an aminopropyl donor (By similarity)	.	GO:0006555|methionine metabolic process;GO:0006595|polyamine metabolic process;GO:0006597|spermine biosynthetic process	GO:0016768|spermine synthase activity	GO:0005829|cytosol;GO:0070062|extracellular exosome	K00802|SMS; spermine synthase [EC:2.5.1.22]	map01100|Metabolic pathways;map00270|Cysteine and methionine metabolism;map00480|Glutathione metabolism;map00330|Arginine and proline metabolism;map00410|beta-Alanine metabolism
DWJXBPHD3indivi_f4p60_887_transcript34518_g1	524.847	-5.08079	1.36108e-08	4.557e-07	Rana catesbeiana clone rcat-evr-529-281 Heat shock protein beta-1 putative mRNA, complete cds	Heat shock protein beta-1 [Rana catesbeiana]	RecName: Full=Heat shock protein beta-1;^Eukaryota; Metazoa; Chordata; Craniata; Vertebrata; Euteleostomi; Mammalia; Eutheria; Laurasiatheria; Cetartiodactyla; Ruminantia; Pecora; Bovidae; Bovinae; Bos	RecName: Full=Heat shock protein beta-1;^Eukaryota; Metazoa; Chordata; Craniata; Vertebrata; Euteleostomi; Mammalia; Eutheria; Laurasiatheria; Cetartiodactyla; Suina; Suidae; Sus	Hsp20/alpha crystallin family	Heat shock protein	.	GO:0099641|anterograde axonal protein transport;GO:0061077|chaperone-mediated protein folding;GO:0001932|regulation of protein phosphorylation	GO:0042802|identical protein binding;GO:0044183|protein binding involved in protein folding;GO:0042803|protein homodimerization activity	GO:1904115|axon cytoplasm;GO:0005737|cytoplasm;GO:0005634|nucleus;GO:0005819|spindle	K04455|HSPB1; heat shock protein beta-1	map05146|Amoebiasis;map05169|Epstein-Barr virus infection;map04370|VEGF signaling pathway;map04010|MAPK signaling pathway
DWJXBPHD3indivi_f3p60_1417_transcript30484_g1	3800.91	-3.07375	0.000233347	0.00341606	PREDICTED: Erinaceus europaeus aldolase A, fructose-bisphosphate (ALDOA), mRNA	PREDICTED: fructose-bisphosphate aldolase A [Octodon degus]	RecName: Full=Fructose-bisphosphate aldolase A;^Eukaryota; Metazoa; Chordata; Craniata; Vertebrata; Euteleostomi; Mammalia; Eutheria; Euarchontoglires; Primates; Haplorrhini; Catarrhini; Hominidae; Homo	RecName: Full=Fructose-bisphosphate aldolase A;^Eukaryota; Metazoa; Chordata; Craniata; Vertebrata; Euteleostomi; Mammalia; Eutheria; Euarchontoglires; Primates; Haplorrhini; Catarrhini; Hominidae; Homo	Fructose-bisphosphate aldolase class-I	fructose-bisphosphate aldolase	.	GO:0007015|actin filament organization;GO:0006754|ATP biosynthetic process;GO:0061621|canonical glycolysis;GO:0030388|fructose 1,6-bisphosphate metabolic process;GO:0006000|fructose metabolic process;GO:0006094|gluconeogenesis;GO:0006096|glycolytic process;GO:0046716|muscle cell cellular homeostasis;GO:0043312|neutrophil degranulation;GO:0002576|platelet degranulation;GO:0051289|protein homotetra…	GO:0003779|actin binding;GO:0045296|cadherin binding;GO:0008092|cytoskeletal protein binding;GO:0070061|fructose binding;GO:0004332|fructose-bisphosphate aldolase activity;GO:0042802|identical protein binding;GO:0003723|RNA binding;GO:0015631|tubulin bindingGO:0004332|fructose-bisphosphate aldolase activity	GO:0015629|actin cytoskeleton;GO:0005829|cytosol;GO:0070062|extracellular exosome;GO:0005576|extracellular region;GO:0005615|extracellular space;GO:1904813|ficolin-1-rich granule lumen;GO:0031674|I band;GO:0031430|M band;GO:0016020|membrane;GO:0005634|nucleus;GO:0031093|platelet alpha granule lumen;GO:0034774|secretory granule lumen;GO:1904724|tertiary granule lumen	K01623|ALDO; fructose-bisphosphate aldolase, class I [EC:4.1.2.13]	map00030|Pentose phosphate pathway;map00680|Methane metabolism;map01200|Carbon metabolism;map01230|Biosynthesis of amino acids;map00010|Glycolysis / Gluconeogenesis;map00710|Carbon fixation in photosynthetic organisms;map01110|Biosynthesis of secondary metabolites;map00051|Fructose and mannose metabolism;map01100|Metabolic pathways;map01120|Microbial metabolism in diverse environments;map01130|Bi…
DWJXBPHD3indivi_f2p41_5261_transcript2038_g1	132.657	-6.97786	3.41233e-15	2.93301e-13	Salmo salar clone 39N03 TCR-alpha/delta locus, genomic sequence	unnamed protein product [Oncorhynchus mykiss]	RecName: Full=Transposable element Tcb1 transposase;^Eukaryota; Metazoa; Ecdysozoa; Nematoda; Chromadorea; Rhabditida; Rhabditoidea; Rhabditidae; Peloderinae; Caenorhabditis	RecName: Full=Lymphocyte antigen 6 complex locus protein G6d;^Eukaryota; Metazoa; Chordata; Craniata; Vertebrata; Euteleostomi; Mammalia; Eutheria; Euarchontoglires; Glires; Rodentia; Myomorpha; Muroidea; Muridae; Murinae; Mus; Mus	u-PAR/Ly-6 domain	Lymphocyte antigen 6 complex, locus	ExpAA=14.87^PredHel=1^Topology=i21-39o	GO:0095500|acetylcholine receptor signaling pathway	GO:0030550|acetylcholine receptor inhibitor activity	GO:0031225|anchored component of membrane;GO:0030175|filopodium;GO:0005886|plasma membrane	K06846|LY6; lymphocyte antigen 6 complex	.
DWJXBPHD3indivi_f2p42_4549_transcript3767_g1	923.303	-1.55375	1.62343e-10	7.29698e-09	PREDICTED: Xenopus (Silurana) tropicalis calcium/calmodulin-dependent protein kinase (CaM kinase) II gamma (camk2g), transcript variant X27, mRNA	PREDICTED: calcium/calmodulin-dependent protein kinase type II subunit gamma isoform X27 [Xenopus tropicalis]	RecName: Full=Calcium/calmodulin-dependent protein kinase type II subunit gamma;^Eukaryota; Metazoa; Chordata; Craniata; Vertebrata; Euteleostomi; Mammalia; Eutheria; Euarchontoglires; Glires; Rodentia; Myomorpha; Muroidea; Muridae; Murinae; Mus; Mus	RecName: Full=Calcium/calmodulin-dependent protein kinase type II subunit gamma;^Eukaryota; Metazoa; Chordata; Craniata; Vertebrata; Euteleostomi; Mammalia; Eutheria; Euarchontoglires; Glires; Rodentia; Myomorpha; Muroidea; Muridae; Murinae; Mus; Mus	Protein kinase domain	calcium calmodulin-dependent protein kinase	.	GO:0006816|calcium ion transport;GO:0030154|cell differentiation;GO:0000082|G1/S transition of mitotic cell cycle;GO:0035556|intracellular signal transduction;GO:0007399|nervous system development;GO:0018105|peptidyl-serine phosphorylation;GO:0018107|peptidyl-threonine phosphorylation;GO:0046777|protein autophosphorylation;GO:0051259|protein oligomerization;GO:1901897|regulation of relaxation of …	GO:0005524|ATP binding;GO:0005516|calmodulin binding;GO:0004683|calmodulin-dependent protein kinase activity;GO:0042803|protein homodimerization activity;GO:0004674|protein serine/threonine kinase activityGO:0004672|protein kinase activity;GO:0005524|ATP binding;GO:0004683|calmodulin-dependent protein kinase activity;GO:0005516|calmodulin binding	GO:0005737|cytoplasm;GO:0016020|membrane;GO:0043005|neuron projection;GO:0014069|postsynaptic density of dendrite;GO:0033017|sarcoplasmic reticulum membrane	K04515|CAMK2; calcium/calmodulin-dependent protein kinase (CaM kinase) II [EC:2.7.11.17]	map04745|Phototransduction - fly;map04024|cAMP signaling pathway;map04740|Olfactory transduction;map05205|Proteoglycans in cancer;map04012|ErbB signaling pathway;map04114|Oocyte meiosis;map05031|Amphetamine addiction;map04720|Long-term potentiation;map04925|Aldosterone synthesis and secretion;map04713|Circadian entrainment;map04922|Glucagon signaling pathway;map04921|Oxytocin signaling pathway;ma…
DWJXBPHD3indivi_f2p29_4338_transcript4543_g1	876.828	-1.92139	0.000627117	0.00822979	Bufo bufo NaPi-IIb-like protein mRNA, partial cds	NaPi-IIb-like protein [Bufo bufo]	RecName: Full=Sodium-dependent phosphate transport protein 2B;^Eukaryota; Metazoa; Chordata; Craniata; Vertebrata; Euteleostomi; Mammalia; Eutheria; Euarchontoglires; Glires; Rodentia; Myomorpha; Muroidea; Muridae; Murinae; Mus; Mus	RecName: Full=Sodium-dependent phosphate transport protein 2B;^Eukaryota; Metazoa; Chordata; Craniata; Vertebrata; Euteleostomi; Mammalia; Eutheria; Euarchontoglires; Glires; Rodentia; Myomorpha; Muroidea; Muridae; Murinae; Mus; Mus	Na+/Pi-cotransporter	Na Pi-cotransporter	ExpAA=219.89^PredHel=8^Topology=i97-119o180-202i222-244o357-379i404-426o480-502i522-544o548-570i	GO:0030643|cellular phosphate ion homeostasis;GO:0001701|in utero embryonic development;GO:0006817|phosphate ion transport;GO:0043627|response to estrogenGO:0044341|sodium-dependent phosphate transport	GO:0042301|phosphate ion binding;GO:0031402|sodium ion binding;GO:0015321|sodium-dependent phosphate transmembrane transporter activity;GO:0005436|sodium:phosphate symporter activityGO:0015321|sodium-dependent phosphate transmembrane transporter activity	GO:0016324|apical plasma membrane;GO:0005903|brush border;GO:0005737|cytoplasm;GO:0016021|integral component of membrane;GO:0031982|vesicleGO:0016020|membrane	K14683|SLC34A, NPT, nptA; solute carrier family 34 (sodium-dependent phosphate cotransporter)	.
DWJXBPHD3indivi_f2p44_1828_transcript25553_g1	18177.6	-10.9893	7.08744e-30	2.48027e-27	Xenopus laevis creatine kinase, muscle (ckm), mRNA	muscle creatine kinase [Xenopus laevis]	RecName: Full=Creatine kinase M-type;^Eukaryota; Metazoa; Chordata; Craniata; Vertebrata; Euteleostomi; Mammalia; Eutheria; Euarchontoglires; Glires; Rodentia; Myomorpha; Muroidea; Muridae; Murinae; Rattus	RecName: Full=Creatine kinase M-type;^Eukaryota; Metazoa; Chordata; Craniata; Vertebrata; Euteleostomi; Mammalia; Eutheria; Euarchontoglires; Glires; Rodentia; Myomorpha; Muroidea; Muridae; Murinae; Rattus	ATP:guanido phosphotransferase, N-terminal domain	ATP guanido phosphotransferase	.	GO:0046314|phosphocreatine biosynthetic process;GO:0009408|response to heat	GO:0005524|ATP binding;GO:0004111|creatine kinase activityGO:0016301|kinase activity;GO:0016772|transferase activity, transferring phosphorus-containing groups	GO:0005737|cytoplasm;GO:0005615|extracellular space	K00933|E2.7.3.2; creatine kinase [EC:2.7.3.2]	map01100|Metabolic pathways;map00330|Arginine and proline metabolism
DWJXBPHD3indivi_f3p50_4144_transcript5297_g1	106.467	-4.56055	2.85945e-18	3.50235e-16	Xenopus (Silurana) tropicalis T-box 3 (tbx3), mRNA	T-box transcription factor TBX3 [Xenopus tropicalis]	RecName: Full=T-box transcription factor TBX3;^Eukaryota; Metazoa; Chordata; Craniata; Vertebrata; Euteleostomi; Mammalia; Eutheria; Euarchontoglires; Primates; Haplorrhini; Catarrhini; Hominidae; Homo	RecName: Full=T-box transcription factor TBX3;^Eukaryota; Metazoa; Chordata; Craniata; Vertebrata; Euteleostomi; Mammalia; Eutheria; Euarchontoglires; Glires; Rodentia; Myomorpha; Muroidea; Muridae; Murinae; Rattus	T-box	t-box transcription factor	.	GO:0008595|anterior/posterior axis specification, embryo;GO:0003167|atrioventricular bundle cell differentiation;GO:0001568|blood vessel development;GO:0060444|branching involved in mammary gland duct morphogenesis;GO:0060923|cardiac muscle cell fate commitment;GO:0007569|cell aging;GO:0090398|cellular senescence;GO:0042733|embryonic digit morphogenesis;GO:0035115|embryonic forelimb morphogenesis…	GO:0001102|RNA polymerase II activating transcription factor binding;GO:0000978|RNA polymerase II core promoter proximal region sequence-specific DNA binding;GO:0043565|sequence-specific DNA binding;GO:0001078|transcriptional repressor activity, RNA polymerase II core promoter proximal region sequence-specific bindingGO:0003700|transcription factor activity, sequence-specific DNA binding	GO:0005634|nucleusGO:0005634|nucleus	K10177|TBX3; T-box protein 3	map04550|Signaling pathways regulating pluripotency of stem cells
DWJXBPHD3indivi_f3p60_2127_transcript21266_g1	234.082	-1.39271	1.22838e-05	0.000242672	Xenopus (Silurana) tropicalis retinol dehydrogenase 10 (all-trans) (rdh10), mRNA	retinol dehydrogenase 10 [Xenopus tropicalis]	RecName: Full=Retinol dehydrogenase 10;^Eukaryota; Metazoa; Chordata; Craniata; Vertebrata; Euteleostomi; Amphibia; Batrachia; Anura; Pipoidea; Pipidae; Xenopodinae; Xenopus; Silurana	RecName: Full=Retinol dehydrogenase 10;^Eukaryota; Metazoa; Chordata; Craniata; Vertebrata; Euteleostomi; Amphibia; Batrachia; Anura; Pipoidea; Pipidae; Xenopodinae; Xenopus; Silurana	KR domain	Dehydrogenase reductase	.	GO:0002138|retinoic acid biosynthetic process	GO:0052650|NADP-retinol dehydrogenase activity	GO:0005789|endoplasmic reticulum membrane;GO:0016021|integral component of membrane;GO:0031090|organelle membrane	K11151|RDH10; retinol dehydrogenase 10 [EC:1.1.1.-]	map00830|Retinol metabolism;map01100|Metabolic pathways
DWJXBPHD3indivi_f2p60_3947_transcript6172_g1	75.7895	-6.40407	1.40926e-10	6.43269e-09	Xenopus laevis hypothetical protein LOC100037229, mRNA (cDNA clone IMAGE:8541663), partial cds	PREDICTED: glycogen phosphorylase, muscle form [Xenopus tropicalis]	RecName: Full=Glycogen phosphorylase, muscle form;^Eukaryota; Metazoa; Chordata; Craniata; Vertebrata; Euteleostomi; Mammalia; Eutheria; Euarchontoglires; Primates; Haplorrhini; Catarrhini; Hominidae; Homo	RecName: Full=Glycogen phosphorylase, muscle form;^Eukaryota; Metazoa; Chordata; Craniata; Vertebrata; Euteleostomi; Mammalia; Eutheria; Euarchontoglires; Primates; Haplorrhini; Catarrhini; Hominidae; Homo	Carbohydrate phosphorylase	Phosphorylase is an important allosteric enzyme in carbohydrate metabolism. Enzymes from different sources differ in their regulatory mechanisms and in their natural substrates. However, all known phosphorylases share catalytic and structural properties (By similarity)	.	GO:0005980|glycogen catabolic process;GO:0005977|glycogen metabolic processGO:0005975|carbohydrate metabolic process	GO:0008184|glycogen phosphorylase activity;GO:0000166|nucleotide binding;GO:0030170|pyridoxal phosphate bindingGO:0008184|glycogen phosphorylase activity	GO:0005737|cytoplasm;GO:0005829|cytosol;GO:0070062|extracellular exosome	K00688|E2.4.1.1, glgP, PYG; starch phosphorylase [EC:2.4.1.1]	map00500|Starch and sucrose metabolism;map04931|Insulin resistance;map01110|Biosynthesis of secondary metabolites;map04910|Insulin signaling pathway;map04922|Glucagon signaling pathway;map01100|Metabolic pathways
DWJXBPHD3indivi_f2p60_628_transcript37047_g4	2373.24	-1.37814	0.00279337	0.0293684	Xenopus laevis hypothetical protein MGC64320, mRNA (cDNA clone MGC:64320 IMAGE:6876181), complete cds	PREDICTED: 40S ribosomal protein S24 isoform X1 [Jaculus jaculus]	RecName: Full=40S ribosomal protein S24;^Eukaryota; Metazoa; Chordata; Craniata; Vertebrata; Euteleostomi; Mammalia; Eutheria; Euarchontoglires; Primates; Haplorrhini; Catarrhini; Hominidae; Pongo	RecName: Full=40S ribosomal protein S24;^Eukaryota; Metazoa; Chordata; Craniata; Vertebrata; Euteleostomi; Mammalia; Eutheria; Euarchontoglires; Primates; Haplorrhini; Catarrhini; Hominidae; Pongo	Ribosomal protein S24e	40S ribosomal protein S24	.	GO:0006412|translationGO:0006412|translation	GO:0003735|structural constituent of ribosomeGO:0003735|structural constituent of ribosome	GO:0005840|ribosomeGO:0005622|intracellular;GO:0005840|ribosome	K02974|RP-S24e, RPS24; small subunit ribosomal protein S24e	map03010|Ribosome
DWJXBPHD3indivi_f2p56_3311_transcript9861_g1	12.7688	-3.22286	9.16522e-06	0.000187881	PREDICTED: Xenopus (Silurana) tropicalis solute carrier organic anion transporter family, member 3A1 (slco3a1), mRNA	PREDICTED: solute carrier organic anion transporter family member 3A1 [Xenopus tropicalis]	RecName: Full=Solute carrier organic anion transporter family member 3A1;^Eukaryota; Metazoa; Chordata; Craniata; Vertebrata; Euteleostomi; Mammalia; Eutheria; Laurasiatheria; Cetartiodactyla; Ruminantia; Pecora; Bovidae; Bovinae; Bos	RecName: Full=Solute carrier organic anion transporter family member 3A1;^Eukaryota; Metazoa; Chordata; Craniata; Vertebrata; Euteleostomi; Mammalia; Eutheria; Laurasiatheria; Cetartiodactyla; Ruminantia; Pecora; Bovidae; Bovinae; Bos	Organic Anion Transporter Polypeptide (OATP) family	transporter activity	ExpAA=270.75^PredHel=12^Topology=i33-55o70-92i99-121o170-192i205-227o253-275i342-364o379-401i410-432o531-553i566-588o618-640i	GO:0015732|prostaglandin transport;GO:0043252|sodium-independent organic anion transportGO:0006810|transport;GO:0055085|transmembrane transport	GO:0015347|sodium-independent organic anion transmembrane transporter activityGO:0005215|transporter activity;GO:0005515|protein binding	GO:0005887|integral component of plasma membraneGO:0016020|membrane;GO:0016021|integral component of membrane	K14353|SLCO3A; solute carrier organic anion transporter family, member 3A	.
DWJXBPHD3indivi_f2p60_1540_transcript29280_g1	7369.52	-3.05586	7.36504e-31	2.92571e-28	PREDICTED: Xenopus (Silurana) tropicalis aldolase A, fructose-bisphosphate (aldoa), transcript variant X3, mRNA	uncharacterized protein LOC379489 [Xenopus laevis]	RecName: Full=Fructose-bisphosphate aldolase A;^Eukaryota; Metazoa; Chordata; Craniata; Vertebrata; Euteleostomi; Mammalia; Eutheria; Euarchontoglires; Primates; Haplorrhini; Catarrhini; Hominidae; Homo	RecName: Full=Fructose-bisphosphate aldolase A;^Eukaryota; Metazoa; Chordata; Craniata; Vertebrata; Euteleostomi; Mammalia; Eutheria; Euarchontoglires; Primates; Haplorrhini; Catarrhini; Hominidae; Homo	Fructose-bisphosphate aldolase class-I	fructose-bisphosphate aldolase	.	GO:0007015|actin filament organization;GO:0006754|ATP biosynthetic process;GO:0061621|canonical glycolysis;GO:0030388|fructose 1,6-bisphosphate metabolic process;GO:0006000|fructose metabolic process;GO:0006094|gluconeogenesis;GO:0006096|glycolytic process;GO:0046716|muscle cell cellular homeostasis;GO:0043312|neutrophil degranulation;GO:0002576|platelet degranulation;GO:0051289|protein homotetra…	GO:0003779|actin binding;GO:0045296|cadherin binding;GO:0008092|cytoskeletal protein binding;GO:0070061|fructose binding;GO:0004332|fructose-bisphosphate aldolase activity;GO:0042802|identical protein binding;GO:0003723|RNA binding;GO:0015631|tubulin bindingGO:0004332|fructose-bisphosphate aldolase activity	GO:0015629|actin cytoskeleton;GO:0005829|cytosol;GO:0070062|extracellular exosome;GO:0005576|extracellular region;GO:0005615|extracellular space;GO:1904813|ficolin-1-rich granule lumen;GO:0031674|I band;GO:0031430|M band;GO:0016020|membrane;GO:0005634|nucleus;GO:0031093|platelet alpha granule lumen;GO:0034774|secretory granule lumen;GO:1904724|tertiary granule lumen	K01623|ALDO; fructose-bisphosphate aldolase, class I [EC:4.1.2.13]	map00030|Pentose phosphate pathway;map00680|Methane metabolism;map01200|Carbon metabolism;map01230|Biosynthesis of amino acids;map00010|Glycolysis / Gluconeogenesis;map00710|Carbon fixation in photosynthetic organisms;map01110|Biosynthesis of secondary metabolites;map00051|Fructose and mannose metabolism;map01100|Metabolic pathways;map01120|Microbial metabolism in diverse environments;map01130|Bi…
DWJXBPHD3indivi_f4p60_3124_transcript11137_g2	113.551	-1.26233	0.000342536	0.00482241	PREDICTED: Xenopus (Silurana) tropicalis v-myb avian myeloblastosis viral oncogene homolog (myb), transcript variant X2, mRNA	PREDICTED: transcriptional activator Myb isoform X2 [Xenopus tropicalis]	RecName: Full=Transcriptional activator Myb;^Eukaryota; Metazoa; Chordata; Craniata; Vertebrata; Euteleostomi; Archelosauria; Archosauria; Dinosauria; Saurischia; Theropoda; Coelurosauria; Aves; Neognathae; Galloanserae; Galliformes; Phasianidae; Phasianinae; Gallus	RecName: Full=Transcriptional activator Myb;^Eukaryota; Metazoa; Chordata; Craniata; Vertebrata; Euteleostomi; Archelosauria; Archosauria; Dinosauria; Saurischia; Theropoda; Coelurosauria; Aves; Neognathae; Galloanserae; Galliformes; Phasianidae; Phasianinae; Gallus	Myb-like DNA-binding domain	Myblike DNAbinding domain containing protein	.	GO:0030154|cell differentiation;GO:0000278|mitotic cell cycle;GO:0045893|positive regulation of transcription, DNA-templated;GO:0010468|regulation of gene expression;GO:0006357|regulation of transcription from RNA polymerase II promoter;GO:0006351|transcription, DNA-templatedGO:0006355|regulation of transcription, DNA-templated	GO:0000981|RNA polymerase II transcription factor activity, sequence-specific DNA binding;GO:0043565|sequence-specific DNA binding;GO:0001135|transcription factor activity, RNA polymerase II transcription factor recruiting;GO:0044212|transcription regulatory region DNA binding	GO:0005634|nucleus	K09420|MYB; myb proto-oncogene protein	map05166|HTLV-I infection;map04151|PI3K-Akt signaling pathway
DWJXBPHD3indivi_f35p60_1797_transcript26399_g1	2552.12	-5.91959	7.20233e-20	1.02777e-17	Xenopus (Silurana) tropicalis eukaryotic translation elongation factor 1 alpha 2 (eef1a2), mRNA	Elongation factor 1-alpha 2, partial [Picoides pubescens]	RecName: Full=Elongation factor 1-alpha 2;^Eukaryota; Metazoa; Chordata; Craniata; Vertebrata; Euteleostomi; Mammalia; Eutheria; Euarchontoglires; Glires; Rodentia; Myomorpha; Muroidea; Muridae; Murinae; Rattus	RecName: Full=Elongation factor 1-alpha 2;^Eukaryota; Metazoa; Chordata; Craniata; Vertebrata; Euteleostomi; Mammalia; Eutheria; Euarchontoglires; Glires; Rodentia; Myomorpha; Muroidea; Muridae; Murinae; Rattus	Elongation factor Tu GTP binding domain	This protein promotes the GTP-dependent binding of aminoacyl-tRNA to the A-site of ribosomes during protein biosynthesis (By similarity)	.	GO:0043065|positive regulation of apoptotic process;GO:0090218|positive regulation of lipid kinase activity;GO:0051602|response to electrical stimulus;GO:0010035|response to inorganic substance	GO:0005525|GTP binding;GO:0003924|GTPase activity;GO:0019901|protein kinase binding;GO:0003746|translation elongation factor activityGO:0003924|GTPase activity;GO:0005525|GTP binding	GO:0005853|eukaryotic translation elongation factor 1 complex;GO:0005622|intracellular;GO:0043209|myelin sheath;GO:0043025|neuronal cell body;GO:0005634|nucleus	K03231|EEF1A; elongation factor 1-alpha	map03013|RNA transport;map05134|Legionellosis
DWJXBPHD3indivi_f3p60_3373_transcript9521_g2	578.104	-2.42167	5.49736e-09	1.9432e-07	PREDICTED: Macaca fascicularis ATPase, Ca++ transporting, type 2C, member 2 (ATP2C2), transcript variant X1, mRNA	calcium-transporting ATPase type 2C member 2 [Xenopus tropicalis]	RecName: Full=Calcium-transporting ATPase type 2C member 2;^Eukaryota; Metazoa; Chordata; Craniata; Vertebrata; Euteleostomi; Mammalia; Eutheria; Euarchontoglires; Glires; Rodentia; Myomorpha; Muroidea; Muridae; Murinae; Rattus	RecName: Full=Calcium-transporting ATPase type 2C member 2;^Eukaryota; Metazoa; Chordata; Craniata; Vertebrata; Euteleostomi; Mammalia; Eutheria; Euarchontoglires; Primates; Haplorrhini; Catarrhini; Hominidae; Homo	Cation transporting ATPase, C-terminus	P-type atpase	ExpAA=42.61^PredHel=2^Topology=i34-56o66-88i	GO:0034220|ion transmembrane transport	GO:0005524|ATP binding;GO:0005388|calcium-transporting ATPase activity;GO:0046872|metal ion binding	GO:0000139|Golgi membrane;GO:0016021|integral component of membrane	K01537|E3.6.3.8; Ca2+-transporting ATPase [EC:3.6.3.8];K01537|E3.6.3.8; Ca2+-transporting ATPase [EC:3.6.3.8];K01537|E3.6.3.8; Ca2+-transporting ATPase [EC:3.6.3.8]	map04742|Taste transduction;map00230|Purine metabolism;map04742|Taste transduction;map00230|Purine metabolism;map04742|Taste transduction;map00230|Purine metabolism
DWJXBPHD3indivi_f2p60_1246_transcript31955_g2	107.22	-2.094	9.76582e-07	2.4124e-05	PREDICTED: Apteryx australis mantelli protein kinase (cAMP-dependent, catalytic) inhibitor beta (PKIB), transcript variant X3, mRNA	cAMP-dependent protein kinase inhibitor beta, partial [Chaetura pelagica]	RecName: Full=cAMP-dependent protein kinase inhibitor beta;^Eukaryota; Metazoa; Chordata; Craniata; Vertebrata; Euteleostomi; Mammalia; Eutheria; Euarchontoglires; Glires; Rodentia; Myomorpha; Muroidea; Muridae; Murinae; Mus; Mus	RecName: Full=cAMP-dependent protein kinase inhibitor alpha;^Eukaryota; Metazoa; Chordata; Craniata; Vertebrata; Euteleostomi; Archelosauria; Archosauria; Dinosauria; Saurischia; Theropoda; Coelurosauria; Aves; Neognathae; Galloanserae; Galliformes; Phasianidae; Phasianinae; Gallus	cAMP-dependent protein kinase inhibitor	Protein kinase (CAMP-dependent, catalytic) inhibitor alpha	.	GO:2000480|negative regulation of cAMP-dependent protein kinase activityGO:0006469|negative regulation of protein kinase activity	GO:0004862|cAMP-dependent protein kinase inhibitor activityGO:0004862|cAMP-dependent protein kinase inhibitor activity	GO:0005737|cytoplasm;GO:0005634|nucleus	K15985|PKIA; cAMP-dependent protein kinase inhibitor alpha	map05034|Alcoholism
DWJXBPHD3indivi_f2p18_5923_transcript1198_g1	386.182	-1.30666	9.57963e-10	3.82612e-08	PREDICTED: Buceros rhinoceros silvestris IQ motif containing GTPase activating protein 2 (IQGAP2), mRNA	PREDICTED: ras GTPase-activating-like protein IQGAP2 isoform X4 [Pseudopodoces humilis]	RecName: Full=Ras GTPase-activating-like protein IQGAP2;^Eukaryota; Metazoa; Chordata; Craniata; Vertebrata; Euteleostomi; Mammalia; Eutheria; Euarchontoglires; Primates; Haplorrhini; Catarrhini; Hominidae; Homo	RecName: Full=Ras GTPase-activating-like protein IQGAP2;^Eukaryota; Metazoa; Chordata; Craniata; Vertebrata; Euteleostomi; Mammalia; Eutheria; Euarchontoglires; Primates; Haplorrhini; Catarrhini; Hominidae; Homo	Calponin homology (CH) domain	IQ motif containing GTPase activating protein	.	GO:0034314|Arp2/3 complex-mediated actin nucleation;GO:0043312|neutrophil degranulation;GO:0007165|signal transduction;GO:0070493|thrombin-activated receptor signaling pathwayGO:0043087|regulation of GTPase activity	GO:0003779|actin binding;GO:0051015|actin filament binding;GO:0071933|Arp2/3 complex binding;GO:0005516|calmodulin binding;GO:0005095|GTPase inhibitor activity;GO:0005547|phosphatidylinositol-3,4,5-trisphosphate binding;GO:0048365|Rac GTPase binding;GO:0017048|Rho GTPase bindingGO:0005515|protein binding	GO:0015629|actin cytoskeleton;GO:0009986|cell surface;GO:0005737|cytoplasm;GO:0005829|cytosol;GO:0070062|extracellular exosome;GO:0030175|filopodium;GO:0030027|lamellipodium;GO:0005874|microtubule;GO:0005902|microvillus;GO:0005886|plasma membrane;GO:0030667|secretory granule membrane	K05767|IQGAP2_3; Ras GTPase-activating-like protein IQGAP2/3	map04810|Regulation of actin cytoskeleton
DWJXBPHD3indivi_f2p53_3374_transcript9349_g1	765.177	-7.91533	1.45591e-13	1.02388e-11	Rana catesbeiana myosin heavy chain (MHC-3) mRNA, partial cds	PREDICTED: myosin-1 [Leptonychotes weddellii]	RecName: Full=Myosin-8;^Eukaryota; Metazoa; Chordata; Craniata; Vertebrata; Euteleostomi; Mammalia; Eutheria; Laurasiatheria; Carnivora; Caniformia; Canidae; Canis	RecName: Full=Myosin-8;^Eukaryota; Metazoa; Chordata; Craniata; Vertebrata; Euteleostomi; Mammalia; Eutheria; Laurasiatheria; Carnivora; Caniformia; Canidae; Canis	Myosin N-terminal SH3-like domain	myosin heavy chain	.	GO:0046034|ATP metabolic process;GO:0030049|muscle filament sliding;GO:0003009|skeletal muscle contraction	GO:0003779|actin binding;GO:0005524|ATP binding;GO:0016887|ATPase activity;GO:0005516|calmodulin binding;GO:0000146|microfilament motor activityGO:0003774|motor activity;GO:0005524|ATP binding	GO:0030016|myofibril;GO:0032982|myosin filamentGO:0016459|myosin complex	K10352|MYH; myosin heavy chain	map04530|Tight junction
DWJXBPHD3indivi_f3p60_508_transcript38208_g2	1505.36	-1.02444	0.00125502	0.0151054	Xenopus laevis ribosomal protein L37 (rpl37), mRNA	PREDICTED: 60S ribosomal protein L37 [Lepisosteus oculatus]	RecName: Full=60S ribosomal protein L37;^Eukaryota; Metazoa; Chordata; Craniata; Vertebrata; Euteleostomi; Mammalia; Eutheria; Euarchontoglires; Glires; Rodentia; Myomorpha; Muroidea; Muridae; Murinae; Rattus	RecName: Full=60S ribosomal protein L37;^Eukaryota; Metazoa; Chordata; Craniata; Vertebrata; Euteleostomi; Mammalia; Eutheria; Euarchontoglires; Glires; Rodentia; Myomorpha; Muroidea; Muridae; Murinae; Rattus	Ribosomal protein L37e	Binds to the 23S rRNA (By similarity)	.	GO:0006412|translationGO:0006412|translation	GO:0019838|growth factor binding;GO:0046872|metal ion binding;GO:0003723|RNA binding;GO:0019843|rRNA binding;GO:0003735|structural constituent of ribosomeGO:0003735|structural constituent of ribosome	GO:0022625|cytosolic large ribosomal subunitGO:0005622|intracellular;GO:0005840|ribosome	K02922|RP-L37e, RPL37; large subunit ribosomal protein L37e	map03010|Ribosome
DWJXBPHD3indivi_f12p60_2171_transcript20964_g1	433.368	-1.30686	9.42718e-09	3.22481e-07	PREDICTED: Struthio camelus australis ets variant 4 (ETV4), transcript variant X3, mRNA	PREDICTED: ETS translocation variant 4 isoform X1 [Alligator mississippiensis]	RecName: Full=ETS translocation variant 4;^Eukaryota; Metazoa; Chordata; Craniata; Vertebrata; Euteleostomi; Mammalia; Eutheria; Euarchontoglires; Primates; Haplorrhini; Catarrhini; Hominidae; Homo	RecName: Full=ETS translocation variant 4;^Eukaryota; Metazoa; Chordata; Craniata; Vertebrata; Euteleostomi; Mammalia; Eutheria; Euarchontoglires; Primates; Haplorrhini; Catarrhini; Hominidae; Homo	PEA3 subfamily ETS-domain transcription factor N terminal domain	ets variant	.	GO:0030154|cell differentiation;GO:0045944|positive regulation of transcription from RNA polymerase II promoterGO:0006355|regulation of transcription, DNA-templated	GO:0000978|RNA polymerase II core promoter proximal region sequence-specific DNA binding;GO:0000981|RNA polymerase II transcription factor activity, sequence-specific DNA binding;GO:0001077|transcriptional activator activity, RNA polymerase II core promoter proximal region sequence-specific bindingGO:0003700|transcription factor activity, sequence-specific DNA binding;GO:0043565|sequence-specific…	GO:0005730|nucleolus;GO:0005654|nucleoplasm;GO:0005634|nucleusGO:0005634|nucleus	K15592|ETV4; ets translocation variant 4	map05202|Transcriptional misregulation in cancer
DWJXBPHD3indivi_f2p35_6087_transcript1027_g1	611.931	-5.36499	5.23657e-06	0.000113354	Rana pipiens type tonic myosin heavy chain mRNA, partial cds	PREDICTED: myosin-7B [Xenopus tropicalis]	RecName: Full=Myosin-7B;^Eukaryota; Metazoa; Chordata; Craniata; Vertebrata; Euteleostomi; Mammalia; Eutheria; Euarchontoglires; Glires; Rodentia; Myomorpha; Muroidea; Muridae; Murinae; Mus; Mus	RecName: Full=Myosin-7;^Eukaryota; Metazoa; Chordata; Craniata; Vertebrata; Euteleostomi; Mammalia; Eutheria; Euarchontoglires; Primates; Haplorrhini; Catarrhini; Hominidae; Homo	Myosin N-terminal SH3-like domain	myosin heavy chain	.	GO:0007512|adult heart development;GO:0046034|ATP metabolic process;GO:0060048|cardiac muscle contraction;GO:0014898|cardiac muscle hypertrophy in response to stress;GO:0006936|muscle contraction;GO:0030049|muscle filament sliding;GO:0002027|regulation of heart rate;GO:0031449|regulation of slow-twitch skeletal muscle fiber contraction;GO:0002026|regulation of the force of heart contraction;GO:00…	GO:0003779|actin binding;GO:0030898|actin-dependent ATPase activity;GO:0005524|ATP binding;GO:0016887|ATPase activity;GO:0005516|calmodulin binding;GO:0000146|microfilament motor activityGO:0003774|motor activity;GO:0005524|ATP binding	GO:0005859|muscle myosin complex;GO:0016459|myosin complex;GO:0032982|myosin filament;GO:0030017|sarcomere;GO:0001725|stress fiber;GO:0030018|Z discGO:0016459|myosin complex	K17751|MYH6_7; myosin heavy chain 6/7	map04530|Tight junction;map04260|Cardiac muscle contraction;map04261|Adrenergic signaling in cardiomyocytes;map05416|Viral myocarditis;map04921|Oxytocin signaling pathway;map04270|Vascular smooth muscle contraction
DWJXBPHD3indivi_f4p43_3429_transcript9016_g1	283.622	-6.13869	1.62402e-08	5.3281e-07	PREDICTED: Canis lupus familiaris myosin, heavy chain 3, skeletal muscle, embryonic (MYH3), transcript variant X1, mRNA	PREDICTED: myosin-3 [Xenopus tropicalis]	RecName: Full=Myosin-3;^Eukaryota; Metazoa; Chordata; Craniata; Vertebrata; Euteleostomi; Mammalia; Eutheria; Euarchontoglires; Glires; Rodentia; Myomorpha; Muroidea; Muridae; Murinae; Mus; Mus	RecName: Full=Myosin-3;^Eukaryota; Metazoa; Chordata; Craniata; Vertebrata; Euteleostomi; Mammalia; Eutheria; Euarchontoglires; Glires; Rodentia; Myomorpha; Muroidea; Muridae; Murinae; Mus; Mus	Myosin N-terminal SH3-like domain	myosin heavy chain	.	GO:0046034|ATP metabolic process;GO:0003009|skeletal muscle contraction	GO:0051015|actin filament binding;GO:0005524|ATP binding;GO:0042623|ATPase activity, coupled;GO:0005516|calmodulin binding;GO:0000146|microfilament motor activityGO:0003774|motor activity;GO:0005524|ATP binding;GO:0005515|protein binding	GO:0043292|contractile fiber;GO:0070062|extracellular exosome;GO:0030016|myofibril;GO:0016459|myosin complex;GO:0032982|myosin filamentGO:0016459|myosin complex	K10352|MYH; myosin heavy chain	map04530|Tight junction
DWJXBPHD3indivi_f19p60_2705_transcript14535_g1	235.683	-2.47094	8.39549e-12	4.48716e-10	PREDICTED: Ornithorhynchus anatinus mucolipin 2 (MCOLN2), transcript variant X1, mRNA	PREDICTED: mucolipin-2 isoform X1 [Xenopus tropicalis]	RecName: Full=Mucolipin-2;^Eukaryota; Metazoa; Chordata; Craniata; Vertebrata; Euteleostomi; Mammalia; Eutheria; Euarchontoglires; Primates; Haplorrhini; Catarrhini; Hominidae; Homo	RecName: Full=Mucolipin-2;^Eukaryota; Metazoa; Chordata; Craniata; Vertebrata; Euteleostomi; Mammalia; Eutheria; Euarchontoglires; Primates; Haplorrhini; Catarrhini; Hominidae; Homo	Polycystin cation channel	mucolipin	ExpAA=115.98^PredHel=5^Topology=o276-298i324-346o361-383i404-426o469-491i	GO:0070588|calcium ion transmembrane transport	GO:0005262|calcium channel activity	GO:0016021|integral component of membrane;GO:0005886|plasma membrane	K04993|MCOLN2; mucolipin 2	.
DWJXBPHD3indivi_f13p60_1457_transcript30222_g1	2579.68	-9.67685	1.69474e-29	5.79286e-27	Xenopus tropicalis ribosomal protein L3 like (rpl3l), mRNA	60S ribosomal protein L3-like [Xenopus tropicalis]	RecName: Full=60S ribosomal protein L3-like;^Eukaryota; Metazoa; Chordata; Craniata; Vertebrata; Euteleostomi; Mammalia; Eutheria; Laurasiatheria; Cetartiodactyla; Ruminantia; Pecora; Bovidae; Bovinae; Bos	RecName: Full=60S ribosomal protein L3-like;^Eukaryota; Metazoa; Chordata; Craniata; Vertebrata; Euteleostomi; Mammalia; Eutheria; Laurasiatheria; Cetartiodactyla; Ruminantia; Pecora; Bovidae; Bovinae; Bos	Ribosomal protein L3	One of the primary rRNA binding proteins, it binds directly near the 3'-end of the 23S rRNA, where it nucleates assembly of the 50S subunit (By similarity)	.	GO:0000027|ribosomal large subunit assembly;GO:0006412|translationGO:0006412|translation	GO:0003723|RNA binding;GO:0003735|structural constituent of ribosomeGO:0003735|structural constituent of ribosome	GO:0022625|cytosolic large ribosomal subunit;GO:0016020|membraneGO:0005622|intracellular;GO:0005840|ribosome	K02925|RP-L3e, RPL3; large subunit ribosomal protein L3e	map03010|Ribosome
DWJXBPHD3indivi_f6p41_4776_transcript3026_g1	211.533	-1.0195	0.000236906	0.00345498	PREDICTED: Poecilia reticulata serine/threonine-protein kinase/endoribonuclease IRE1-like (LOC103462723), transcript variant X6, mRNA	serine/threonine-protein kinase/endoribonuclease IRE2 precursor [Xenopus tropicalis]	RecName: Full=Serine/threonine-protein kinase/endoribonuclease IRE2;^Eukaryota; Metazoa; Chordata; Craniata; Vertebrata; Euteleostomi; Mammalia; Eutheria; Euarchontoglires; Primates; Haplorrhini; Catarrhini; Hominidae; Homo	RecName: Full=Serine/threonine-protein kinase/endoribonuclease IRE1;^Eukaryota; Metazoa; Chordata; Craniata; Vertebrata; Euteleostomi; Mammalia; Eutheria; Euarchontoglires; Glires; Rodentia; Myomorpha; Muroidea; Muridae; Murinae; Mus; Mus	Protein kinase domain	Serine Threonine protein kinase	.	GO:0007257|activation of JUN kinase activity;GO:0006987|activation of signaling protein activity involved in unfolded protein response;GO:0007050|cell cycle arrest;GO:0071333|cellular response to glucose stimulus;GO:0035924|cellular response to vascular endothelial growth factor stimulus;GO:0030968|endoplasmic reticulum unfolded protein response;GO:0001935|endothelial cell proliferation;GO:190114…	GO:0043531|ADP binding;GO:0005524|ATP binding;GO:0004519|endonuclease activity;GO:0004521|endoribonuclease activity;GO:0019899|enzyme binding;GO:0030544|Hsp70 protein binding;GO:0051879|Hsp90 protein binding;GO:0042802|identical protein binding;GO:0000287|magnesium ion binding;GO:0005161|platelet-derived growth factor receptor binding;GO:0042803|protein homodimerization activity;GO:0004674|protei…	GO:1990597|AIP1-IRE1 complex;GO:0005737|cytoplasm;GO:0005783|endoplasmic reticulum;GO:0005789|endoplasmic reticulum membrane;GO:0030176|integral component of endoplasmic reticulum membrane;GO:1990630|IRE1-RACK1-PP2A complex;GO:1990604|IRE1-TRAF2-ASK1 complex;GO:0005739|mitochondrion;GO:0005637|nuclear inner membrane	K08852|ERN1; serine/threonine-protein kinase/endoribonuclease IRE1 [EC:2.7.11.1 3.1.26.-]	map04141|Protein processing in endoplasmic reticulum;map05010|Alzheimer's disease;map04932|Non-alcoholic fatty liver disease (NAFLD)
DWJXBPHD3indivi_f2p18_2287_transcript19445_g1	493.296	-2.0715	0.00476694	0.0456446	Xenopus tropicalis prolyl 4-hydroxylase, beta polypeptide, mRNA (cDNA clone MGC:184662 IMAGE:7695900), complete cds	uncharacterized protein LOC379505 precursor [Xenopus laevis]	RecName: Full=Protein disulfide-isomerase;^Eukaryota; Metazoa; Chordata; Craniata; Vertebrata; Euteleostomi; Mammalia; Eutheria; Euarchontoglires; Primates; Haplorrhini; Catarrhini; Cercopithecidae; Cercopithecinae; Macaca	RecName: Full=Protein disulfide-isomerase;^Eukaryota; Metazoa; Chordata; Craniata; Vertebrata; Euteleostomi; Mammalia; Eutheria; Euarchontoglires; Primates; Haplorrhini; Catarrhini; Hominidae; Pongo	Thioredoxin	Thioredoxin	.	GO:0045454|cell redox homeostasisGO:0045454|cell redox homeostasis	GO:0003756|protein disulfide isomerase activity;GO:0046982|protein heterodimerization activityGO:0005509|calcium ion binding	GO:0005783|endoplasmic reticulum;GO:0005788|endoplasmic reticulum lumen;GO:0042470|melanosome;GO:0005886|plasma membrane	K09580|PDIA1, P4HB; protein disulfide-isomerase A1 [EC:5.3.4.1]	map04141|Protein processing in endoplasmic reticulum
DWJXBPHD3indivi_f9p60_1631_transcript28266_g1	1118.53	-5.91909	1.17631e-10	5.45408e-09	Xenopus (Silurana) tropicalis actin, alpha 1, skeletal muscle (acta1), mRNA	actin, alpha, cardiac muscle 1 [Alligator mississippiensis]	RecName: Full=Actin, alpha cardiac muscle 2;^Eukaryota; Metazoa; Chordata; Craniata; Vertebrata; Euteleostomi; Amphibia; Batrachia; Anura; Pipoidea; Pipidae; Xenopodinae; Xenopus; Silurana	RecName: Full=Actin, alpha cardiac muscle 2;^Eukaryota; Metazoa; Chordata; Craniata; Vertebrata; Euteleostomi; Amphibia; Batrachia; Anura; Pipoidea; Pipidae; Xenopodinae; Xenopus; Silurana	Actin	Actin-related protein	.	GO:0090131|mesenchyme migration;GO:0010628|positive regulation of gene expression	GO:0005524|ATP binding	GO:0044297|cell body;GO:0005737|cytoplasm;GO:0005856|cytoskeleton;GO:0030175|filopodium;GO:0030027|lamellipodium	K12314|ACTC1; actin, alpha cardiac muscle	map05410|Hypertrophic cardiomyopathy (HCM);map05414|Dilated cardiomyopathy;map04260|Cardiac muscle contraction;map04261|Adrenergic signaling in cardiomyocytes
DWJXBPHD3indivi_f2p40_4459_transcript4077_g2	394.896	-1.69026	9.08666e-05	0.00150401	PREDICTED: Phaethon lepturus phospholipase C, beta 2 (PLCB2), mRNA	PREDICTED: 1-phosphatidylinositol 4,5-bisphosphate phosphodiesterase beta-2 isoform X1 [Xenopus tropicalis]	RecName: Full=1-phosphatidylinositol 4,5-bisphosphate phosphodiesterase beta-2;^Eukaryota; Metazoa; Chordata; Craniata; Vertebrata; Euteleostomi; Mammalia; Eutheria; Euarchontoglires; Primates; Haplorrhini; Catarrhini; Hominidae; Homo	RecName: Full=1-phosphatidylinositol 4,5-bisphosphate phosphodiesterase beta-2;^Eukaryota; Metazoa; Chordata; Craniata; Vertebrata; Euteleostomi; Mammalia; Eutheria; Euarchontoglires; Primates; Haplorrhini; Catarrhini; Hominidae; Homo	Phosphoinositide-specific phospholipase C, efhand-like	phospholipase c	.	GO:0007202|activation of phospholipase C activity;GO:0043647|inositol phosphate metabolic process;GO:0035556|intracellular signal transduction;GO:0016042|lipid catabolic process;GO:0006644|phospholipid metabolic process;GO:0050913|sensory perception of bitter taste;GO:0007223|Wnt signaling pathway, calcium modulating pathwayGO:0006629|lipid metabolic process;GO:0007165|signal transduction;GO:0035…	GO:0005509|calcium ion binding;GO:0004435|phosphatidylinositol phospholipase C activity;GO:0004629|phospholipase C activity;GO:0004871|signal transducer activityGO:0004435|phosphatidylinositol phospholipase C activity;GO:0005509|calcium ion binding	GO:0005829|cytosol	K05858|PLCB; phosphatidylinositol phospholipase C, beta [EC:3.1.4.11]	map04915|Estrogen signaling pathway;map04071|Sphingolipid signaling pathway;map04070|Phosphatidylinositol signaling system;map04745|Phototransduction - fly;map04270|Vascular smooth muscle contraction;map05200|Pathways in cancer;map05142|Chagas disease (American trypanosomiasis);map05143|African trypanosomiasis;map04015|Rap1 signaling pathway;map05146|Amoebiasis;map04540|Gap junction;map04062|Chem…
DWJXBPHD3indivi_f2p31_1877_transcript25280_g1	106.99	-5.54495	4.07239e-14	3.06954e-12	PREDICTED: Pelodiscus sinensis wingless-type MMTV integration site family member 2 (WNT2), mRNA	PREDICTED: protein Wnt-2 [Xenopus tropicalis]	RecName: Full=Protein Wnt-2;^Eukaryota; Metazoa; Chordata; Craniata; Vertebrata; Euteleostomi; Mammalia; Monotremata; Ornithorhynchidae; Ornithorhynchus	RecName: Full=Protein Wnt-2;^Eukaryota; Metazoa; Chordata; Craniata; Vertebrata; Euteleostomi; Mammalia; Monotremata; Ornithorhynchidae; Ornithorhynchus	wnt family	Ligand for members of the frizzled family of seven transmembrane receptors (By similarity)	.	GO:0045165|cell fate commitment;GO:0030182|neuron differentiation;GO:0016055|Wnt signaling pathwayGO:0007275|multicellular organism development;GO:0016055|Wnt signaling pathway	GO:0005109|frizzled bindingGO:0005102|receptor binding	GO:0005615|extracellular space;GO:0005578|proteinaceous extracellular matrixGO:0005576|extracellular region	K00182|WNT2; wingless-type MMTV integration site family, member 2	map04390|Hippo signaling pathway;map05205|Proteoglycans in cancer;map04310|Wnt signaling pathway;map05200|Pathways in cancer;map05166|HTLV-I infection;map04340|Hedgehog signaling pathway;map05217|Basal cell carcinoma;map04550|Signaling pathways regulating pluripotency of stem cells;map04916|Melanogenesis
DWJXBPHD3indivi_f11p60_3418_transcript9133_g1	154.476	-1.32858	0.000661522	0.00861972	PREDICTED: Capra hircus vav 2 guanine nucleotide exchange factor (VAV2), mRNA	guanine nucleotide exchange factor VAV2 [Xenopus tropicalis]	RecName: Full=Guanine nucleotide exchange factor VAV2;^Eukaryota; Metazoa; Chordata; Craniata; Vertebrata; Euteleostomi; Mammalia; Eutheria; Euarchontoglires; Glires; Rodentia; Myomorpha; Muroidea; Muridae; Murinae; Mus; Mus	RecName: Full=Guanine nucleotide exchange factor VAV2;^Eukaryota; Metazoa; Chordata; Craniata; Vertebrata; Euteleostomi; Mammalia; Eutheria; Euarchontoglires; Glires; Rodentia; Myomorpha; Muroidea; Muridae; Murinae; Mus; Mus	Calponin homology (CH) domain	guanine nucleotide exchange factor	.	GO:0001525|angiogenesis;GO:0016477|cell migration;GO:0030031|cell projection assembly;GO:0030032|lamellipodium assembly;GO:0030168|platelet activation;GO:0043552|positive regulation of phosphatidylinositol 3-kinase activity;GO:0030193|regulation of blood coagulation;GO:0008361|regulation of cell size;GO:0010468|regulation of gene expression;GO:0043087|regulation of GTPase activity;GO:0035023|regu…	GO:0005154|epidermal growth factor receptor binding;GO:0005085|guanyl-nucleotide exchange factor activity;GO:0046872|metal ion binding;GO:0001784|phosphotyrosine residue binding;GO:0005089|Rho guanyl-nucleotide exchange factor activityGO:0005515|protein binding;GO:0005089|Rho guanyl-nucleotide exchange factor activity	GO:0005737|cytoplasm;GO:0005829|cytosol;GO:0005886|plasma membrane	K05730|VAV; guanine nucleotide exchange factor VAV	map04062|Chemokine signaling pathway;map04510|Focal adhesion;map04650|Natural killer cell mediated cytotoxicity;map04024|cAMP signaling pathway;map04660|T cell receptor signaling pathway;map04662|B cell receptor signaling pathway;map04670|Leukocyte transendothelial migration;map04664|Fc epsilon RI signaling pathway;map04666|Fc gamma R-mediated phagocytosis;map04810|Regulation of actin cytoskeleton
DWJXBPHD3indivi_f2p60_1501_transcript29633_g4	623.861	-4.26456	0.000349082	0.00489581	PREDICTED: Xenopus (Silurana) tropicalis aldolase A, fructose-bisphosphate (aldoa), transcript variant X3, mRNA	PREDICTED: fructose-bisphosphate aldolase A [Gekko japonicus]	RecName: Full=Fructose-bisphosphate aldolase A;^Eukaryota; Metazoa; Chordata; Craniata; Vertebrata; Euteleostomi; Mammalia; Eutheria; Euarchontoglires; Primates; Haplorrhini; Catarrhini; Hominidae; Homo	RecName: Full=Fructose-bisphosphate aldolase A;^Eukaryota; Metazoa; Chordata; Craniata; Vertebrata; Euteleostomi; Mammalia; Eutheria; Euarchontoglires; Primates; Haplorrhini; Catarrhini; Hominidae; Homo	Fructose-bisphosphate aldolase class-I	fructose-bisphosphate aldolase	.	GO:0007015|actin filament organization;GO:0006754|ATP biosynthetic process;GO:0061621|canonical glycolysis;GO:0030388|fructose 1,6-bisphosphate metabolic process;GO:0006000|fructose metabolic process;GO:0006094|gluconeogenesis;GO:0006096|glycolytic process;GO:0046716|muscle cell cellular homeostasis;GO:0043312|neutrophil degranulation;GO:0002576|platelet degranulation;GO:0051289|protein homotetra…	GO:0003779|actin binding;GO:0045296|cadherin binding;GO:0008092|cytoskeletal protein binding;GO:0070061|fructose binding;GO:0004332|fructose-bisphosphate aldolase activity;GO:0042802|identical protein binding;GO:0003723|RNA binding;GO:0015631|tubulin bindingGO:0004332|fructose-bisphosphate aldolase activity	GO:0015629|actin cytoskeleton;GO:0005829|cytosol;GO:0070062|extracellular exosome;GO:0005576|extracellular region;GO:0005615|extracellular space;GO:1904813|ficolin-1-rich granule lumen;GO:0031674|I band;GO:0031430|M band;GO:0016020|membrane;GO:0005634|nucleus;GO:0031093|platelet alpha granule lumen;GO:0034774|secretory granule lumen;GO:1904724|tertiary granule lumen	K01623|ALDO; fructose-bisphosphate aldolase, class I [EC:4.1.2.13]	map00030|Pentose phosphate pathway;map00680|Methane metabolism;map01200|Carbon metabolism;map01230|Biosynthesis of amino acids;map00010|Glycolysis / Gluconeogenesis;map00710|Carbon fixation in photosynthetic organisms;map01110|Biosynthesis of secondary metabolites;map00051|Fructose and mannose metabolism;map01100|Metabolic pathways;map01120|Microbial metabolism in diverse environments;map01130|Bi…
DWJXBPHD3indivi_f24p60_1888_transcript24622_g1	1761.22	-1.15655	2.16657e-07	5.98576e-06	PREDICTED: Xenopus (Silurana) tropicalis guanine nucleotide binding protein-like 3 (nucleolar)-like (gnl3l), transcript variant X1, mRNA	PREDICTED: guanine nucleotide-binding protein-like 3-like protein isoform X1 [Xenopus tropicalis]	RecName: Full=Guanine nucleotide-binding protein-like 3-like protein;^Eukaryota; Metazoa; Chordata; Craniata; Vertebrata; Euteleostomi; Mammalia; Eutheria; Euarchontoglires; Primates; Haplorrhini; Catarrhini; Hominidae; Homo	RecName: Full=Guanine nucleotide-binding protein-like 3-like protein;^Eukaryota; Metazoa; Chordata; Craniata; Vertebrata; Euteleostomi; Mammalia; Eutheria; Euarchontoglires; Primates; Haplorrhini; Catarrhini; Hominidae; Homo	GNL3L/Grn1 putative GTPase	Required for a late step of 50S ribosomal subunit assembly. Has GTPase activity (By similarity)	.	GO:0032091|negative regulation of protein binding;GO:0033234|negative regulation of protein sumoylation;GO:0031397|negative regulation of protein ubiquitination;GO:0032211|negative regulation of telomere maintenance via telomerase;GO:0090073|positive regulation of protein homodimerization activity;GO:1904816|positive regulation of protein localization to chromosome, telomeric region;GO:0031647|re…	GO:0005525|GTP binding;GO:0003924|GTPase activity;GO:0003723|RNA bindingGO:0005525|GTP binding	GO:0005829|cytosol;GO:0016020|membrane;GO:0005730|nucleolus;GO:0005634|nucleus	K14538|NUG1, GNL3; nuclear GTP-binding protein	map03008|Ribosome biogenesis in eukaryotes
DWJXBPHD3indivi_f3p60_1475_transcript30018_g2	69.8995	-3.27594	3.61284e-05	0.000661866	PREDICTED: Xenopus (Silurana) tropicalis sphingomyelin phosphodiesterase, acid-like 3B (smpdl3b), mRNA	PREDICTED: acid sphingomyelinase-like phosphodiesterase 3b [Xenopus tropicalis]	RecName: Full=Acid sphingomyelinase-like phosphodiesterase 3b;^Eukaryota; Metazoa; Chordata; Craniata; Vertebrata; Euteleostomi; Mammalia; Eutheria; Euarchontoglires; Glires; Rodentia; Myomorpha; Muroidea; Muridae; Murinae; Mus; Mus	RecName: Full=Acid sphingomyelinase-like phosphodiesterase 3b;^Eukaryota; Metazoa; Chordata; Craniata; Vertebrata; Euteleostomi; Mammalia; Eutheria; Euarchontoglires; Glires; Rodentia; Myomorpha; Muroidea; Muridae; Murinae; Mus; Mus	Calcineurin-like phosphoesterase	sphingomyelin phosphodiesterase, acid-like	ExpAA=27.78^PredHel=1^Topology=i13-35o	GO:0006954|inflammatory response;GO:0045087|innate immune response;GO:0046466|membrane lipid catabolic process;GO:0050728|negative regulation of inflammatory response;GO:0045824|negative regulation of innate immune response;GO:0034122|negative regulation of toll-like receptor signaling pathway;GO:0006685|sphingomyelin catabolic process	GO:0016798|hydrolase activity, acting on glycosyl bonds;GO:0046872|metal ion binding;GO:0008081|phosphoric diester hydrolase activity;GO:0004767|sphingomyelin phosphodiesterase activityGO:0016787|hydrolase activity	GO:0031225|anchored component of membrane;GO:0070062|extracellular exosome;GO:0005615|extracellular space;GO:0005886|plasma membrane	K01128|SMPDL3; sphingomyelin phosphodiesterase acid-like 3 [EC:3.1.4.-]	.
DWJXBPHD3indivi_f2p60_1494_transcript29755_g2	6486.11	-12.5177	5.61037e-59	2.74871e-55	Xenopus laevis creatine kinase, muscle (ckm), mRNA	muscle creatine kinase [Xenopus laevis]	RecName: Full=Creatine kinase M-type;^Eukaryota; Metazoa; Chordata; Craniata; Vertebrata; Euteleostomi; Mammalia; Eutheria; Euarchontoglires; Glires; Rodentia; Myomorpha; Muroidea; Muridae; Murinae; Rattus	RecName: Full=Creatine kinase M-type;^Eukaryota; Metazoa; Chordata; Craniata; Vertebrata; Euteleostomi; Mammalia; Eutheria; Euarchontoglires; Glires; Rodentia; Myomorpha; Muroidea; Muridae; Murinae; Rattus	ATP:guanido phosphotransferase, N-terminal domain	ATP guanido phosphotransferase	.	GO:0046314|phosphocreatine biosynthetic process;GO:0009408|response to heat	GO:0005524|ATP binding;GO:0004111|creatine kinase activityGO:0016301|kinase activity;GO:0016772|transferase activity, transferring phosphorus-containing groups	GO:0005737|cytoplasm;GO:0005615|extracellular space	K00933|E2.7.3.2; creatine kinase [EC:2.7.3.2]	map01100|Metabolic pathways;map00330|Arginine and proline metabolism
DWJXBPHD3indivi_f2p44_2503_transcript16588_g1	92.1511	-2.65471	0.00172875	0.0198211	PREDICTED: Xenopus (Silurana) tropicalis leishmanolysin-like peptidase (LOC101730897), transcript variant X2, mRNA	PREDICTED: leishmanolysin-like peptidase isoform X1 [Xenopus tropicalis]	RecName: Full=Leishmanolysin-like peptidase;^Eukaryota; Metazoa; Chordata; Craniata; Vertebrata; Euteleostomi; Mammalia; Eutheria; Euarchontoglires; Glires; Rodentia; Myomorpha; Muroidea; Muridae; Murinae; Mus; Mus	RecName: Full=Leishmanolysin-like peptidase;^Eukaryota; Metazoa; Chordata; Craniata; Vertebrata; Euteleostomi; Mammalia; Eutheria; Euarchontoglires; Glires; Rodentia; Myomorpha; Muroidea; Muridae; Murinae; Mus; Mus	Leishmanolysin	surface protease GP63	ExpAA=22.98^PredHel=1^Topology=o652-674i	GO:0007155|cell adhesion;GO:0007049|cell cycle;GO:0051301|cell divisionGO:0006508|proteolysis;GO:0007155|cell adhesion	GO:0046872|metal ion binding;GO:0004222|metalloendopeptidase activityGO:0004222|metalloendopeptidase activity	GO:0005829|cytosol;GO:0005925|focal adhesion;GO:0005811|lipid droplet;GO:0016020|membraneGO:0016020|membrane	K13539|LMLN; leishmanolysin-like peptidase [EC:3.4.24.-]	.
DWJXBPHD3indivi_f4p60_2243_transcript19845_g1	529.45	-3.78344	1.08061e-15	9.98923e-14	PREDICTED: Xenopus (Silurana) tropicalis solute carrier family 6 (amino acid transporter), member 14, gene 1 (slc6a14.1), mRNA	PREDICTED: sodium- and chloride-dependent neutral and basic amino acid transporter B(0+) [Xenopus tropicalis]	RecName: Full=Sodium- and chloride-dependent neutral and basic amino acid transporter B(0+);^Eukaryota; Metazoa; Chordata; Craniata; Vertebrata; Euteleostomi; Mammalia; Eutheria; Euarchontoglires; Primates; Haplorrhini; Catarrhini; Hominidae; Homo	RecName: Full=Sodium- and chloride-dependent neutral and basic amino acid transporter B(0+);^Eukaryota; Metazoa; Chordata; Craniata; Vertebrata; Euteleostomi; Mammalia; Eutheria; Euarchontoglires; Primates; Haplorrhini; Catarrhini; Hominidae; Homo	Sodium:neurotransmitter symporter family	Transporter	ExpAA=270.51^PredHel=12^Topology=i41-60o65-87i108-130o225-247i254-276o305-324i337-359o396-418i439-461o471-493i514-536o551-573i	GO:0006865|amino acid transport;GO:0006520|cellular amino acid metabolic process;GO:0009636|response to toxic substance;GO:0006810|transportGO:0006836|neurotransmitter transport	GO:0015171|amino acid transmembrane transporter activity;GO:0005328|neurotransmitter:sodium symporter activity;GO:0005215|transporter activityGO:0005328|neurotransmitter:sodium symporter activity	GO:0031526|brush border membrane;GO:0070062|extracellular exosome;GO:0016021|integral component of membrane;GO:0005887|integral component of plasma membrane;GO:0005886|plasma membrane;GO:0031982|vesicleGO:0016021|integral component of membrane	K05038|SLC6A5S; solute carrier family 6 (neurotransmitter transporter, amino acid) member 5/7/9/14	.
DWJXBPHD3indivi_f2p10_8781_transcript89_g1	873.16	-2.89425	7.49331e-05	0.00126594	PREDICTED: Xenopus (Silurana) tropicalis filamin C, gamma (flnc), mRNA	PREDICTED: filamin-C isoform X2 [Chlorocebus sabaeus]	RecName: Full=Filamin-C;^Eukaryota; Metazoa; Chordata; Craniata; Vertebrata; Euteleostomi; Mammalia; Eutheria; Euarchontoglires; Primates; Haplorrhini; Catarrhini; Hominidae; Homo	RecName: Full=Filamin-C;^Eukaryota; Metazoa; Chordata; Craniata; Vertebrata; Euteleostomi; Mammalia; Eutheria; Euarchontoglires; Glires; Rodentia; Myomorpha; Muroidea; Muridae; Murinae; Rattus	Filamin/ABP280 repeat	Microtubule associated monoxygenase, calponin and LIM domain containing	.	GO:0048747|muscle fiber development	GO:0051015|actin filament binding;GO:0030506|ankyrin binding	GO:0043034|costamere;GO:0005856|cytoskeleton;GO:0005829|cytosol;GO:0005925|focal adhesion;GO:0042383|sarcolemma;GO:0016528|sarcoplasm;GO:0030018|Z disc	K04437|FLNA; filamin;K04437|FLNA; filamin;K04437|FLNA; filamin;K04437|FLNA; filamin;K04437|FLNA; filamin	map05205|Proteoglycans in cancer;map05132|Salmonella infection;map04510|Focal adhesion;map04010|MAPK signaling pathway;map05205|Proteoglycans in cancer;map05132|Salmonella infection;map04510|Focal adhesion;map04010|MAPK signaling pathway;map05205|Proteoglycans in cancer;map05132|Salmonella infection;map04510|Focal adhesion;map04010|MAPK signaling pathway;map05205|Proteoglycans in cancer;map05132|…
DWJXBPHD3indivi_f2p47_2643_transcript15131_g1	509.829	-2.20289	9.46693e-06	0.000193526	PREDICTED: Xenopus (Silurana) tropicalis poly(A) binding protein, cytoplasmic 4 (inducible form) (pabpc4), transcript variant X2, mRNA	PREDICTED: polyadenylate-binding protein 4 isoform X2 [Xenopus tropicalis]	RecName: Full=Polyadenylate-binding protein 4;^Eukaryota; Metazoa; Chordata; Craniata; Vertebrata; Euteleostomi; Mammalia; Eutheria; Euarchontoglires; Primates; Haplorrhini; Catarrhini; Hominidae; Homo	RecName: Full=Polyadenylate-binding protein 4;^Eukaryota; Metazoa; Chordata; Craniata; Vertebrata; Euteleostomi; Mammalia; Eutheria; Euarchontoglires; Primates; Haplorrhini; Catarrhini; Hominidae; Homo	RNA recognition motif. (a.k.a. RRM, RBD, or RNP domain)	poly(A) binding protein, cytoplasmic	.	GO:0007596|blood coagulation;GO:0006401|RNA catabolic process;GO:0006396|RNA processing;GO:0006412|translation	GO:0008143|poly(A) binding;GO:0008266|poly(U) RNA binding;GO:0003723|RNA bindingGO:0003676|nucleic acid binding;GO:0003723|RNA binding	GO:0005737|cytoplasm;GO:0010494|cytoplasmic stress granule;GO:0005829|cytosol;GO:0030529|intracellular ribonucleoprotein complex;GO:0005634|nucleus	K13126|PABPC; polyadenylate-binding protein	map03015|mRNA surveillance pathway;map03013|RNA transport;map03018|RNA degradation
DWJXBPHD3indivi_f2p16_1973_transcript23328_g1	1752.63	-2.2357	1.24871e-05	0.000246356	Xenopus laevis uncharacterized protein MGC64309 (MGC64309), mRNA	Protein disulfide-isomerase, partial [Cathartes aura]	RecName: Full=Protein disulfide-isomerase;^Eukaryota; Metazoa; Chordata; Craniata; Vertebrata; Euteleostomi; Archelosauria; Archosauria; Dinosauria; Saurischia; Theropoda; Coelurosauria; Aves; Neognathae; Galloanserae; Galliformes; Phasianidae; Phasianinae; Gallus	RecName: Full=Protein disulfide-isomerase;^Eukaryota; Metazoa; Chordata; Craniata; Vertebrata; Euteleostomi; Mammalia; Eutheria; Euarchontoglires; Primates; Haplorrhini; Catarrhini; Hominidae; Pongo	Thioredoxin	Thioredoxin	ExpAA=14.15^PredHel=1^Topology=o15-37i	GO:0045454|cell redox homeostasisGO:0045454|cell redox homeostasis	GO:0003756|protein disulfide isomerase activity;GO:0046982|protein heterodimerization activity	GO:0005783|endoplasmic reticulum;GO:0005788|endoplasmic reticulum lumen;GO:0042470|melanosome;GO:0005886|plasma membrane	K09580|PDIA1, P4HB; protein disulfide-isomerase A1 [EC:5.3.4.1];K09580|PDIA1, P4HB; protein disulfide-isomerase A1 [EC:5.3.4.1]	map04141|Protein processing in endoplasmic reticulum;map04141|Protein processing in endoplasmic reticulum
DWJXBPHD3indivi_f2p60_1654_transcript27779_g1	9501.78	-8.58993	2.75726e-31	1.22807e-28	Spea bombifrons cold shock domain protein A (csda) mRNA, partial cds	cold shock domain protein A, partial [Spea bombifrons]	RecName: Full=Nuclease-sensitive element-binding protein 1;^Eukaryota; Metazoa; Chordata; Craniata; Vertebrata; Euteleostomi; Amphibia; Batrachia; Anura; Pipoidea; Pipidae; Xenopodinae; Xenopus; Xenopus	RecName: Full=Y-box-binding protein 3;^Eukaryota; Metazoa; Chordata; Craniata; Vertebrata; Euteleostomi; Mammalia; Eutheria; Euarchontoglires; Glires; Rodentia; Myomorpha; Muroidea; Muridae; Murinae; Rattus	'Cold-shock' DNA-binding domain	Cold shock protein	.	GO:0031100|animal organ regeneration;GO:0000122|negative regulation of transcription from RNA polymerase II promoter;GO:0007283|spermatogenesis;GO:0006351|transcription, DNA-templatedGO:0006355|regulation of transcription, DNA-templated	GO:0003697|single-stranded DNA bindingGO:0003677|DNA binding	GO:0005737|cytoplasm;GO:0005921|gap junction;GO:0005634|nucleus	K06099|CSDA, ZONAB; cold shock domain protein A	map04530|Tight junction
DWJXBPHD3indivi_f2p55_2662_transcript14961_g1	15.0572	-4.0289	1.74068e-08	5.6981e-07	PREDICTED: Erinaceus europaeus matrix metallopeptidase 20 (MMP20), mRNA	matrix metallopeptidase 20 precursor [Xenopus laevis]	RecName: Full=Matrix metalloproteinase-20;^Eukaryota; Metazoa; Chordata; Craniata; Vertebrata; Euteleostomi; Mammalia; Eutheria; Laurasiatheria; Cetartiodactyla; Ruminantia; Pecora; Bovidae; Bovinae; Bos	RecName: Full=Matrix metalloproteinase-20;^Eukaryota; Metazoa; Chordata; Craniata; Vertebrata; Euteleostomi; Mammalia; Eutheria; Laurasiatheria; Cetartiodactyla; Ruminantia; Pecora; Bovidae; Bovinae; Bos	Putative peptidoglycan binding domain	matrix metallopeptidase	ExpAA=17.24^PredHel=1^Topology=i7-29o	GO:0006508|proteolysis	GO:0004222|metalloendopeptidase activity;GO:0008270|zinc ion bindingGO:0004222|metalloendopeptidase activity;GO:0008270|zinc ion binding	GO:0005578|proteinaceous extracellular matrixGO:0031012|extracellular matrix	K07999|MMP20; matrix metalloproteinase-20 (enamelysin) [EC:3.4.24.-]	.
DWJXBPHD3indivi_f26p60_1445_transcript30287_g1	279.979	-4.13543	9.55878e-15	7.8387e-13	PREDICTED: Macaca fascicularis cathepsin S (CTSS), mRNA	cathepsin K (pycnodysostosis) precursor [Xenopus tropicalis]	RecName: Full=Cathepsin K;^Eukaryota; Metazoa; Chordata; Craniata; Vertebrata; Euteleostomi; Mammalia; Eutheria; Euarchontoglires; Glires; Lagomorpha; Leporidae; Oryctolagus	RecName: Full=Cathepsin K;^Eukaryota; Metazoa; Chordata; Craniata; Vertebrata; Euteleostomi; Mammalia; Eutheria; Euarchontoglires; Glires; Lagomorpha; Leporidae; Oryctolagus	Cathepsin propeptide inhibitor domain (I29)	cathepsin	.	GO:0030574|collagen catabolic process;GO:1903955|positive regulation of protein targeting to mitochondrion;GO:0051603|proteolysis involved in cellular protein catabolic process;GO:1903146|regulation of autophagy of mitochondrionGO:0006508|proteolysis	GO:0005518|collagen binding;GO:0004197|cysteine-type endopeptidase activity;GO:0001968|fibronectin binding;GO:0043394|proteoglycan bindingGO:0008234|cysteine-type peptidase activity	GO:0005615|extracellular space;GO:0005764|lysosome;GO:0005654|nucleoplasm	K01371|CTSK; cathepsin K [EC:3.4.22.38]	map05323|Rheumatoid arthritis;map04142|Lysosome;map04620|Toll-like receptor signaling pathway;map04380|Osteoclast differentiation
DWJXBPHD3indivi_f18p60_1412_transcript30561_g1	12097.7	-6.29363	3.1891e-13	2.03798e-11	Xenopus (Silurana) tropicalis actin, alpha 1, skeletal muscle (acta1), mRNA	actin, alpha, cardiac muscle 1 [Alligator mississippiensis]	RecName: Full=Actin, alpha cardiac muscle 2;^Eukaryota; Metazoa; Chordata; Craniata; Vertebrata; Euteleostomi; Amphibia; Batrachia; Anura; Pipoidea; Pipidae; Xenopodinae; Xenopus; Silurana	RecName: Full=Actin, alpha cardiac muscle 2;^Eukaryota; Metazoa; Chordata; Craniata; Vertebrata; Euteleostomi; Amphibia; Batrachia; Anura; Pipoidea; Pipidae; Xenopodinae; Xenopus; Silurana	Actin	Actin-related protein	.	GO:0090131|mesenchyme migration;GO:0010628|positive regulation of gene expression	GO:0005524|ATP binding	GO:0044297|cell body;GO:0005737|cytoplasm;GO:0005856|cytoskeleton;GO:0030175|filopodium;GO:0030027|lamellipodium	K12314|ACTC1; actin, alpha cardiac muscle	map05410|Hypertrophic cardiomyopathy (HCM);map05414|Dilated cardiomyopathy;map04260|Cardiac muscle contraction;map04261|Adrenergic signaling in cardiomyocytes
DWJXBPHD3indivi_f4p60_2257_transcript19565_g1	1104.81	-2.0465	0.000214884	0.00318063	Xenopus tropicalis prolyl 4-hydroxylase, beta polypeptide, mRNA (cDNA clone MGC:184662 IMAGE:7695900), complete cds	uncharacterized protein LOC379505 precursor [Xenopus laevis]	RecName: Full=Protein disulfide-isomerase;^Eukaryota; Metazoa; Chordata; Craniata; Vertebrata; Euteleostomi; Mammalia; Eutheria; Euarchontoglires; Primates; Haplorrhini; Catarrhini; Cercopithecidae; Cercopithecinae; Macaca	RecName: Full=Protein disulfide-isomerase;^Eukaryota; Metazoa; Chordata; Craniata; Vertebrata; Euteleostomi; Mammalia; Eutheria; Euarchontoglires; Glires; Rodentia; Myomorpha; Muroidea; Muridae; Murinae; Mus; Mus	Thioredoxin	Thioredoxin	.	GO:0045454|cell redox homeostasis;GO:0071456|cellular response to hypoxia;GO:0018401|peptidyl-proline hydroxylation to 4-hydroxy-L-proline;GO:0046598|positive regulation of viral entry into host cell;GO:0006457|protein folding;GO:1902175|regulation of oxidative stress-induced intrinsic apoptotic signaling pathway;GO:0034976|response to endoplasmic reticulum stressGO:0045454|cell redox homeostasis	GO:0019899|enzyme binding;GO:0005178|integrin binding;GO:0015037|peptide disulfide oxidoreductase activity;GO:0004656|procollagen-proline 4-dioxygenase activity;GO:0003756|protein disulfide isomerase activity;GO:0046982|protein heterodimerization activity;GO:0003723|RNA binding	GO:0005783|endoplasmic reticulum;GO:0034663|endoplasmic reticulum chaperone complex;GO:0005788|endoplasmic reticulum lumen;GO:0005793|endoplasmic reticulum-Golgi intermediate compartment;GO:0009897|external side of plasma membrane;GO:0070062|extracellular exosome;GO:0031012|extracellular matrix;GO:0005925|focal adhesion;GO:0042470|melanosome;GO:0016222|procollagen-proline 4-dioxygenase complex	K09580|PDIA1, P4HB; protein disulfide-isomerase A1 [EC:5.3.4.1];K09580|PDIA1, P4HB; protein disulfide-isomerase A1 [EC:5.3.4.1]	map04141|Protein processing in endoplasmic reticulum;map04141|Protein processing in endoplasmic reticulum
DWJXBPHD3indivi_f2p19_12378_transcript5_g1	5308.74	-8.68387	3.27691e-16	3.23248e-14	PREDICTED: Pelodiscus sinensis titin (TTN), mRNA	PREDICTED: titin isoform X19 [Chrysemys picta bellii]	RecName: Full=Titin;^Eukaryota; Metazoa; Chordata; Craniata; Vertebrata; Euteleostomi; Mammalia; Eutheria; Euarchontoglires; Primates; Haplorrhini; Catarrhini; Hominidae; Homo	RecName: Full=Titin;^Eukaryota; Metazoa; Chordata; Craniata; Vertebrata; Euteleostomi; Mammalia; Eutheria; Euarchontoglires; Primates; Haplorrhini; Catarrhini; Hominidae; Homo	Immunoglobulin I-set domain	myosin light chain kinase	.	GO:0060048|cardiac muscle contraction;GO:0048739|cardiac muscle fiber development;GO:0003300|cardiac muscle hypertrophy;GO:0055008|cardiac muscle tissue morphogenesis;GO:0055003|cardiac myofibril assembly;GO:0035995|detection of muscle stretch;GO:0007076|mitotic chromosome condensation;GO:0006936|muscle contraction;GO:0030049|muscle filament sliding;GO:0002576|platelet degranulation;GO:0010628|po…	GO:0051015|actin filament binding;GO:0042805|actinin binding;GO:0005524|ATP binding;GO:0005509|calcium ion binding;GO:0005516|calmodulin binding;GO:0019899|enzyme binding;GO:0042802|identical protein binding;GO:0051371|muscle alpha-actinin binding;GO:0002020|protease binding;GO:0019901|protein kinase binding;GO:0043621|protein self-association;GO:0004674|protein serine/threonine kinase activity;G…	GO:0000794|condensed nuclear chromosome;GO:0005829|cytosol;GO:0070062|extracellular exosome;GO:0005576|extracellular region;GO:0031674|I band;GO:0031430|M band;GO:0005859|muscle myosin complex;GO:0005865|striated muscle thin filament;GO:0030018|Z disc	K12567|TTN; titin [EC:2.7.11.1]	map05410|Hypertrophic cardiomyopathy (HCM);map05414|Dilated cardiomyopathy
DWJXBPHD3indivi_f2p27_6752_transcript601_g1	11.7268	-4.63535	5.37275e-05	0.000936757	PREDICTED: Chelonia mydas titin-like (LOC102929944), mRNA	PREDICTED: titin-like [Chelonia mydas]	RecName: Full=Titin;^Eukaryota; Metazoa; Chordata; Craniata; Vertebrata; Euteleostomi; Mammalia; Eutheria; Euarchontoglires; Primates; Haplorrhini; Catarrhini; Hominidae; Homo	RecName: Full=Titin;^Eukaryota; Metazoa; Chordata; Craniata; Vertebrata; Euteleostomi; Mammalia; Eutheria; Euarchontoglires; Primates; Haplorrhini; Catarrhini; Hominidae; Homo	Immunoglobulin I-set domain	myosin light chain kinase	.	GO:0060048|cardiac muscle contraction;GO:0048739|cardiac muscle fiber development;GO:0003300|cardiac muscle hypertrophy;GO:0055008|cardiac muscle tissue morphogenesis;GO:0055003|cardiac myofibril assembly;GO:0035995|detection of muscle stretch;GO:0007076|mitotic chromosome condensation;GO:0006936|muscle contraction;GO:0030049|muscle filament sliding;GO:0002576|platelet degranulation;GO:0010628|po…	GO:0051015|actin filament binding;GO:0042805|actinin binding;GO:0005524|ATP binding;GO:0005509|calcium ion binding;GO:0005516|calmodulin binding;GO:0019899|enzyme binding;GO:0042802|identical protein binding;GO:0051371|muscle alpha-actinin binding;GO:0002020|protease binding;GO:0019901|protein kinase binding;GO:0043621|protein self-association;GO:0004674|protein serine/threonine kinase activity;G…	GO:0000794|condensed nuclear chromosome;GO:0005829|cytosol;GO:0070062|extracellular exosome;GO:0005576|extracellular region;GO:0031674|I band;GO:0031430|M band;GO:0005859|muscle myosin complex;GO:0005865|striated muscle thin filament;GO:0030018|Z disc	K12567|TTN; titin [EC:2.7.11.1]	map05410|Hypertrophic cardiomyopathy (HCM);map05414|Dilated cardiomyopathy
DWJXBPHD3indivi_f2p60_4087_transcript5505_g1	329.209	-1.70716	0.000714075	0.00919848	Bufo bufo NaPi-IIb-like protein mRNA, partial cds	NaPi-IIb-like protein [Bufo bufo]	RecName: Full=Sodium-dependent phosphate transport protein 2B;^Eukaryota; Metazoa; Chordata; Craniata; Vertebrata; Euteleostomi; Mammalia; Eutheria; Euarchontoglires; Glires; Rodentia; Myomorpha; Muroidea; Muridae; Murinae; Mus; Mus	RecName: Full=Sodium-dependent phosphate transport protein 2B;^Eukaryota; Metazoa; Chordata; Craniata; Vertebrata; Euteleostomi; Mammalia; Eutheria; Euarchontoglires; Glires; Rodentia; Myomorpha; Muroidea; Muridae; Murinae; Mus; Mus	Na+/Pi-cotransporter	Na Pi-cotransporter	ExpAA=225.88^PredHel=9^Topology=o130-152i165-187o207-229i249-271o384-406i431-453o507-529i549-571o575-597i	GO:0030643|cellular phosphate ion homeostasis;GO:0001701|in utero embryonic development;GO:0006817|phosphate ion transport;GO:0043627|response to estrogenGO:0044341|sodium-dependent phosphate transport	GO:0042301|phosphate ion binding;GO:0031402|sodium ion binding;GO:0015321|sodium-dependent phosphate transmembrane transporter activity;GO:0005436|sodium:phosphate symporter activityGO:0015321|sodium-dependent phosphate transmembrane transporter activity	GO:0016324|apical plasma membrane;GO:0005903|brush border;GO:0005737|cytoplasm;GO:0016021|integral component of membrane;GO:0031982|vesicleGO:0016020|membrane	K14683|SLC34A, NPT, nptA; solute carrier family 34 (sodium-dependent phosphate cotransporter)	.
DWJXBPHD3indivi_f3p60_1672_transcript27617_g3	6031.53	-2.20542	1.15896e-06	2.8156e-05	PREDICTED: Xenopus (Silurana) tropicalis aldolase A, fructose-bisphosphate (aldoa), transcript variant X3, mRNA	uncharacterized protein LOC379489 [Xenopus laevis]	RecName: Full=Fructose-bisphosphate aldolase A;^Eukaryota; Metazoa; Chordata; Craniata; Vertebrata; Euteleostomi; Mammalia; Eutheria; Euarchontoglires; Primates; Haplorrhini; Catarrhini; Hominidae; Homo	RecName: Full=Fructose-bisphosphate aldolase A;^Eukaryota; Metazoa; Chordata; Craniata; Vertebrata; Euteleostomi; Mammalia; Eutheria; Euarchontoglires; Primates; Haplorrhini; Catarrhini; Hominidae; Homo	Fructose-bisphosphate aldolase class-I	fructose-bisphosphate aldolase	.	GO:0007015|actin filament organization;GO:0006754|ATP biosynthetic process;GO:0061621|canonical glycolysis;GO:0030388|fructose 1,6-bisphosphate metabolic process;GO:0006000|fructose metabolic process;GO:0006094|gluconeogenesis;GO:0006096|glycolytic process;GO:0046716|muscle cell cellular homeostasis;GO:0043312|neutrophil degranulation;GO:0002576|platelet degranulation;GO:0051289|protein homotetra…	GO:0003779|actin binding;GO:0045296|cadherin binding;GO:0008092|cytoskeletal protein binding;GO:0070061|fructose binding;GO:0004332|fructose-bisphosphate aldolase activity;GO:0042802|identical protein binding;GO:0003723|RNA binding;GO:0015631|tubulin bindingGO:0004332|fructose-bisphosphate aldolase activity	GO:0015629|actin cytoskeleton;GO:0005829|cytosol;GO:0070062|extracellular exosome;GO:0005576|extracellular region;GO:0005615|extracellular space;GO:1904813|ficolin-1-rich granule lumen;GO:0031674|I band;GO:0031430|M band;GO:0016020|membrane;GO:0005634|nucleus;GO:0031093|platelet alpha granule lumen;GO:0034774|secretory granule lumen;GO:1904724|tertiary granule lumen	K01623|ALDO; fructose-bisphosphate aldolase, class I [EC:4.1.2.13]	map00030|Pentose phosphate pathway;map00680|Methane metabolism;map01200|Carbon metabolism;map01230|Biosynthesis of amino acids;map00010|Glycolysis / Gluconeogenesis;map00710|Carbon fixation in photosynthetic organisms;map01110|Biosynthesis of secondary metabolites;map00051|Fructose and mannose metabolism;map01100|Metabolic pathways;map01120|Microbial metabolism in diverse environments;map01130|Bi…
DWJXBPHD3indivi_f25p60_3030_transcript11928_g1	231.089	-4.0192	2.04852e-08	6.63198e-07	PREDICTED: Thamnophis sirtalis four and a half LIM domains 5 (FHL5), mRNA	four and a half LIM domains protein 5 [Xenopus tropicalis]	RecName: Full=Four and a half LIM domains protein 2;^Eukaryota; Metazoa; Chordata; Craniata; Vertebrata; Euteleostomi; Mammalia; Eutheria; Euarchontoglires; Glires; Rodentia; Myomorpha; Muroidea; Muridae; Murinae; Rattus	RecName: Full=Four and a half LIM domains protein 2;^Eukaryota; Metazoa; Chordata; Craniata; Vertebrata; Euteleostomi; Mammalia; Eutheria; Euarchontoglires; Glires; Rodentia; Myomorpha; Muroidea; Muridae; Murinae; Rattus	LIM domain	four and A half lim domains	.	GO:0055014|atrial cardiac muscle cell development;GO:0060347|heart trabecula formation;GO:0043066|negative regulation of apoptotic process;GO:0000122|negative regulation of transcription from RNA polymerase II promoter;GO:0001649|osteoblast differentiation;GO:0009725|response to hormone;GO:0006351|transcription, DNA-templated;GO:0055015|ventricular cardiac muscle cell development	GO:0042802|identical protein binding;GO:0046872|metal ion binding;GO:0008134|transcription factor binding	GO:0005925|focal adhesion;GO:0031430|M band;GO:0005634|nucleus;GO:0030018|Z disc	K14380|FHL2; four and a half LIM domains protein 2	map04380|Osteoclast differentiation
DWJXBPHD3indivi_f11p60_3740_transcript7564_g1	251.46	-2.42606	5.82827e-17	6.25284e-15	PREDICTED: Thamnophis sirtalis wingless-type MMTV integration site family, member 5A (WNT5A), mRNA	PREDICTED: protein Wnt-5a [Xenopus tropicalis]	RecName: Full=Protein Wnt-5a;^Eukaryota; Metazoa; Chordata; Craniata; Vertebrata; Euteleostomi; Mammalia; Eutheria; Euarchontoglires; Primates; Haplorrhini; Catarrhini; Hominidae; Homo	RecName: Full=Protein Wnt-5a;^Eukaryota; Metazoa; Chordata; Craniata; Vertebrata; Euteleostomi; Mammalia; Eutheria; Euarchontoglires; Primates; Haplorrhini; Catarrhini; Hominidae; Homo	wnt family	Ligand for members of the frizzled family of seven transmembrane receptors (By similarity)	.	GO:0090630|activation of GTPase activity;GO:0007257|activation of JUN kinase activity;GO:0000187|activation of MAPK activity;GO:0032148|activation of protein kinase B activity;GO:0008595|anterior/posterior axis specification, embryo;GO:0007411|axon guidance;GO:0060070|canonical Wnt signaling pathway;GO:0051216|cartilage development;GO:0045165|cell fate commitment;GO:0034613|cellular protein local…	GO:1902379|chemoattractant activity involved in axon guidance;GO:0005125|cytokine activity;GO:0005109|frizzled binding;GO:0005110|frizzled-2 binding;GO:0019904|protein domain specific binding;GO:0048018|receptor agonist activity;GO:0005115|receptor tyrosine kinase-like orphan receptor binding;GO:0003700|transcription factor activity, sequence-specific DNA binding;GO:0044212|transcription regulato…	GO:0009986|cell surface;GO:0030669|clathrin-coated endocytic vesicle membrane;GO:0030665|clathrin-coated vesicle membrane;GO:0030666|endocytic vesicle membrane;GO:0005788|endoplasmic reticulum lumen;GO:0070062|extracellular exosome;GO:0005576|extracellular region;GO:0005615|extracellular space;GO:0005796|Golgi lumen;GO:0005886|plasma membrane;GO:0005578|proteinaceous extracellular matrixGO:000557…	K00444|WNT5; wingless-type MMTV integration site family, member 5	map04390|Hippo signaling pathway;map05205|Proteoglycans in cancer;map04310|Wnt signaling pathway;map05200|Pathways in cancer;map05166|HTLV-I infection;map04340|Hedgehog signaling pathway;map05217|Basal cell carcinoma;map04550|Signaling pathways regulating pluripotency of stem cells;map04916|Melanogenesis
DWJXBPHD3indivi_f2p60_3011_transcript11899_g3	213.106	-1.03852	0.000645136	0.00844364	PREDICTED: Xenopus (Silurana) tropicalis calcium/calmodulin-dependent protein kinase (CaM kinase) II gamma (camk2g), transcript variant X25, mRNA	calcium/calmodulin-dependent protein kinase IIB isoform 2 variant [Homo sapiens]	RecName: Full=Calcium/calmodulin-dependent protein kinase type II subunit gamma;^Eukaryota; Metazoa; Chordata; Craniata; Vertebrata; Euteleostomi; Mammalia; Eutheria; Euarchontoglires; Glires; Rodentia; Myomorpha; Muroidea; Muridae; Murinae; Mus; Mus	RecName: Full=Calcium/calmodulin-dependent protein kinase type II subunit gamma;^Eukaryota; Metazoa; Chordata; Craniata; Vertebrata; Euteleostomi; Mammalia; Eutheria; Euarchontoglires; Glires; Rodentia; Myomorpha; Muroidea; Muridae; Murinae; Mus; Mus	Calcium/calmodulin dependent protein kinase II association domain	calcium calmodulin-dependent protein kinase	.	GO:0006816|calcium ion transport;GO:0030154|cell differentiation;GO:0000082|G1/S transition of mitotic cell cycle;GO:0035556|intracellular signal transduction;GO:0007399|nervous system development;GO:0018105|peptidyl-serine phosphorylation;GO:0018107|peptidyl-threonine phosphorylation;GO:0046777|protein autophosphorylation;GO:0051259|protein oligomerization;GO:1901897|regulation of relaxation of …	GO:0005524|ATP binding;GO:0005516|calmodulin binding;GO:0004683|calmodulin-dependent protein kinase activity;GO:0042803|protein homodimerization activity;GO:0004674|protein serine/threonine kinase activityGO:0004683|calmodulin-dependent protein kinase activity;GO:0005516|calmodulin binding	GO:0005737|cytoplasm;GO:0016020|membrane;GO:0043005|neuron projection;GO:0014069|postsynaptic density of dendrite;GO:0033017|sarcoplasmic reticulum membrane	K04515|CAMK2; calcium/calmodulin-dependent protein kinase (CaM kinase) II [EC:2.7.11.17];K04515|CAMK2; calcium/calmodulin-dependent protein kinase (CaM kinase) II [EC:2.7.11.17]	map04745|Phototransduction - fly;map04024|cAMP signaling pathway;map04740|Olfactory transduction;map05205|Proteoglycans in cancer;map04012|ErbB signaling pathway;map04114|Oocyte meiosis;map05031|Amphetamine addiction;map04720|Long-term potentiation;map04925|Aldosterone synthesis and secretion;map04713|Circadian entrainment;map04922|Glucagon signaling pathway;map04921|Oxytocin signaling pathway;ma…
DWJXBPHD3indivi_f2p34_3338_transcript9748_g1	62.3006	-1.5549	1.26492e-08	4.2478e-07	PREDICTED: Xenopus (Silurana) tropicalis calcium/calmodulin-dependent protein kinase (CaM kinase) II gamma (camk2g), transcript variant X22, mRNA	PREDICTED: calcium/calmodulin-dependent protein kinase type II subunit gamma isoform X22 [Xenopus tropicalis]	RecName: Full=Calcium/calmodulin-dependent protein kinase type II subunit gamma;^Eukaryota; Metazoa; Chordata; Craniata; Vertebrata; Euteleostomi; Mammalia; Eutheria; Euarchontoglires; Primates; Haplorrhini; Catarrhini; Hominidae; Homo	RecName: Full=Calcium/calmodulin-dependent protein kinase type II subunit gamma;^Eukaryota; Metazoa; Chordata; Craniata; Vertebrata; Euteleostomi; Mammalia; Eutheria; Euarchontoglires; Primates; Haplorrhini; Catarrhini; Hominidae; Homo	Protein kinase domain	calcium calmodulin-dependent protein kinase	.	GO:0006816|calcium ion transport;GO:0030154|cell differentiation;GO:0000082|G1/S transition of mitotic cell cycle;GO:0030073|insulin secretion;GO:0060333|interferon-gamma-mediated signaling pathway;GO:0035556|intracellular signal transduction;GO:0000165|MAPK cascade;GO:0007399|nervous system development;GO:0018105|peptidyl-serine phosphorylation;GO:0018107|peptidyl-threonine phosphorylation;GO:00…	GO:0005524|ATP binding;GO:0004723|calcium-dependent protein serine/threonine phosphatase activity;GO:0005516|calmodulin binding;GO:0004683|calmodulin-dependent protein kinase activity;GO:0042803|protein homodimerization activity;GO:0004674|protein serine/threonine kinase activity;GO:0005088|Ras guanyl-nucleotide exchange factor activityGO:0004672|protein kinase activity;GO:0005524|ATP binding;GO:…	GO:0005737|cytoplasm;GO:0005829|cytosol;GO:0030666|endocytic vesicle membrane;GO:0016020|membrane;GO:0043005|neuron projection;GO:0005654|nucleoplasm;GO:0005886|plasma membrane;GO:0014069|postsynaptic density of dendrite;GO:0033017|sarcoplasmic reticulum membrane	K04515|CAMK2; calcium/calmodulin-dependent protein kinase (CaM kinase) II [EC:2.7.11.17]	map04745|Phototransduction - fly;map04024|cAMP signaling pathway;map04740|Olfactory transduction;map05205|Proteoglycans in cancer;map04012|ErbB signaling pathway;map04114|Oocyte meiosis;map05031|Amphetamine addiction;map04720|Long-term potentiation;map04925|Aldosterone synthesis and secretion;map04713|Circadian entrainment;map04922|Glucagon signaling pathway;map04921|Oxytocin signaling pathway;ma…
DWJXBPHD3indivi_f2p32_6216_transcript936_g1	787.921	-5.90035	1.79117e-07	5.03377e-06	PREDICTED: Xenopus (Silurana) tropicalis myosin, heavy chain 7B, cardiac muscle, beta (myh7b), transcript variant X2, mRNA	PREDICTED: myosin-7B [Xenopus tropicalis]	RecName: Full=Myosin-7B;^Eukaryota; Metazoa; Chordata; Craniata; Vertebrata; Euteleostomi; Mammalia; Eutheria; Euarchontoglires; Glires; Rodentia; Myomorpha; Muroidea; Muridae; Murinae; Mus; Mus	RecName: Full=Myosin-7;^Eukaryota; Metazoa; Chordata; Craniata; Vertebrata; Euteleostomi; Mammalia; Eutheria; Euarchontoglires; Primates; Haplorrhini; Catarrhini; Hominidae; Homo	Myosin N-terminal SH3-like domain	myosin heavy chain	.	GO:0007512|adult heart development;GO:0046034|ATP metabolic process;GO:0060048|cardiac muscle contraction;GO:0014898|cardiac muscle hypertrophy in response to stress;GO:0006936|muscle contraction;GO:0030049|muscle filament sliding;GO:0002027|regulation of heart rate;GO:0031449|regulation of slow-twitch skeletal muscle fiber contraction;GO:0002026|regulation of the force of heart contraction;GO:00…	GO:0003779|actin binding;GO:0030898|actin-dependent ATPase activity;GO:0005524|ATP binding;GO:0016887|ATPase activity;GO:0005516|calmodulin binding;GO:0000146|microfilament motor activityGO:0003774|motor activity;GO:0005524|ATP binding	GO:0005859|muscle myosin complex;GO:0016459|myosin complex;GO:0032982|myosin filament;GO:0030017|sarcomere;GO:0001725|stress fiber;GO:0030018|Z discGO:0016459|myosin complex	K17751|MYH6_7; myosin heavy chain 6/7	map04530|Tight junction;map04260|Cardiac muscle contraction;map04261|Adrenergic signaling in cardiomyocytes;map05416|Viral myocarditis;map04921|Oxytocin signaling pathway;map04270|Vascular smooth muscle contraction
DWJXBPHD3indivi_f5p60_3486_transcript8591_g1	2692.62	-2.85153	2.94516e-05	0.000550038	Xenopus laevis four and a half LIM domains 1 (fhl1), mRNA	four and a half LIM domains protein 1 [Xenopus tropicalis]	RecName: Full=Four and a half LIM domains protein 1;^Eukaryota; Metazoa; Chordata; Craniata; Vertebrata; Euteleostomi; Mammalia; Eutheria; Euarchontoglires; Glires; Rodentia; Myomorpha; Muroidea; Muridae; Murinae; Rattus	RecName: Full=Four and a half LIM domains protein 1;^Eukaryota; Metazoa; Chordata; Craniata; Vertebrata; Euteleostomi; Mammalia; Eutheria; Euarchontoglires; Glires; Rodentia; Myomorpha; Muroidea; Muridae; Murinae; Rattus	LIM domain	Four and a half LIM domains 1	.	GO:0030154|cell differentiation;GO:0007275|multicellular organism development	GO:0046872|metal ion binding	GO:0005737|cytoplasm	K14365|FHL1, SLIM1; four and a half LIM domains protein 1	map04630|Jak-STAT signaling pathway
DWJXBPHD3indivi_f4p60_1912_transcript24269_g1	3441.19	-10.5021	2.6945e-29	8.80082e-27	PREDICTED: Nomascus leucogenys phosphoglycerate mutase 2 (muscle) (PGAM2), mRNA	MGC84250 protein [Xenopus laevis]	RecName: Full=Phosphoglycerate mutase 2;^Eukaryota; Metazoa; Chordata; Craniata; Vertebrata; Euteleostomi; Mammalia; Eutheria; Laurasiatheria; Cetartiodactyla; Ruminantia; Pecora; Bovidae; Bovinae; Bos	RecName: Full=Phosphoglycerate mutase 2;^Eukaryota; Metazoa; Chordata; Craniata; Vertebrata; Euteleostomi; Mammalia; Eutheria; Euarchontoglires; Primates; Haplorrhini; Catarrhini; Hominidae; Homo	Histidine phosphatase superfamily (branch 1)	Catalyzes the interconversion of 2-phosphoglycerate and 3-phosphoglycerate (By similarity)	.	GO:0061621|canonical glycolysis;GO:0006094|gluconeogenesis;GO:0006096|glycolytic process;GO:0007219|Notch signaling pathway;GO:0043456|regulation of pentose-phosphate shunt;GO:0046689|response to mercury ion;GO:0007283|spermatogenesis;GO:0006941|striated muscle contraction	GO:0046538|2,3-bisphosphoglycerate-dependent phosphoglycerate mutase activity;GO:0004082|bisphosphoglycerate mutase activity;GO:0048037|cofactor binding;GO:0016787|hydrolase activity;GO:0004619|phosphoglycerate mutase activity	GO:0005829|cytosol;GO:0070062|extracellular exosome;GO:0005634|nucleus	K01834|PGAM, gpmA; 2,3-bisphosphoglycerate-dependent phosphoglycerate mutase [EC:5.4.2.11]	map01200|Carbon metabolism;map00680|Methane metabolism;map01230|Biosynthesis of amino acids;map00010|Glycolysis / Gluconeogenesis;map00260|Glycine, serine and threonine metabolism;map05230|Central carbon metabolism in cancer;map01110|Biosynthesis of secondary metabolites;map01100|Metabolic pathways;map01120|Microbial metabolism in diverse environments;map04922|Glucagon signaling pathway;map01130|…
DWJXBPHD3indivi_f3p60_1598_transcript28491_g2	9046.16	-1.75238	0.000452699	0.00615519	Rana catesbeiana cardiac alpha actin 1 mRNA, complete cds	actin, alpha cardiac muscle 1-like [Scleropages formosus]	RecName: Full=Actin, alpha cardiac muscle 1 {ECO:0000250|UniProtKB:P04751, ECO:0000312|EMBL:AAH62494.1};^Eukaryota; Metazoa; Chordata; Craniata; Vertebrata; Euteleostomi; Amphibia; Batrachia; Anura; Pipoidea; Pipidae; Xenopodinae; Xenopus; Silurana	RecName: Full=Actin, alpha cardiac muscle 1 {ECO:0000250|UniProtKB:P04751, ECO:0000312|EMBL:AAH62494.1};^Eukaryota; Metazoa; Chordata; Craniata; Vertebrata; Euteleostomi; Amphibia; Batrachia; Anura; Pipoidea; Pipidae; Xenopodinae; Xenopus; Silurana	Actin	Actin-related protein	.	GO:0090131|mesenchyme migration;GO:0010628|positive regulation of gene expression	GO:0005524|ATP binding	GO:0044297|cell body;GO:0005737|cytoplasm;GO:0005856|cytoskeleton;GO:0030175|filopodium;GO:0030027|lamellipodium	K12314|ACTC1; actin, alpha cardiac muscle	map05410|Hypertrophic cardiomyopathy (HCM);map05414|Dilated cardiomyopathy;map04260|Cardiac muscle contraction;map04261|Adrenergic signaling in cardiomyocytes
DWJXBPHD3indivi_f2p39_2775_transcript13889_g1	166.382	-1.70796	0.000142035	0.00220214	PREDICTED: Xenopus (Silurana) tropicalis phosphodiesterase 7B (pde7b), transcript variant X1, mRNA	PREDICTED: cAMP-specific 3',5'-cyclic phosphodiesterase 7B isoform X1 [Xenopus tropicalis]	RecName: Full=cAMP-specific 3',5'-cyclic phosphodiesterase 7B;^Eukaryota; Metazoa; Chordata; Craniata; Vertebrata; Euteleostomi; Mammalia; Eutheria; Euarchontoglires; Primates; Haplorrhini; Catarrhini; Hominidae; Homo	RecName: Full=cAMP-specific 3',5'-cyclic phosphodiesterase 7B;^Eukaryota; Metazoa; Chordata; Craniata; Vertebrata; Euteleostomi; Mammalia; Eutheria; Euarchontoglires; Primates; Haplorrhini; Catarrhini; Hominidae; Homo	3'5'-cyclic nucleotide phosphodiesterase	Phosphodiesterase	.	GO:0006198|cAMP catabolic process;GO:0007268|chemical synaptic transmission;GO:0007165|signal transductionGO:0007165|signal transduction	GO:0004115|3',5'-cyclic-AMP phosphodiesterase activity;GO:0046872|metal ion bindingGO:0004114|3',5'-cyclic-nucleotide phosphodiesterase activity	GO:0005829|cytosol	K18436|PDE7; high affinity cAMP-specific 3',5'-cyclic phosphodiesterase 7 [EC:3.1.4.53]	map05032|Morphine addiction;map00230|Purine metabolism
DWJXBPHD3indivi_f2p60_2977_transcript12791_g1	598.883	-5.19974	5.9641e-11	2.89308e-09	Xenopus (Silurana) tropicalis heat shock protein 90kDa alpha (cytosolic), class A member 1, gene 2 (hsp90aa1.2), mRNA	heat shock protein 90kDa alpha (cytosolic), class A member 1, gene 2 [Xenopus tropicalis]	RecName: Full=Heat shock protein HSP 90-alpha;^Eukaryota; Metazoa; Chordata; Craniata; Vertebrata; Euteleostomi; Mammalia; Eutheria; Laurasiatheria; Cetartiodactyla; Ruminantia; Pecora; Bovidae; Bovinae; Bos	RecName: Full=Heat shock protein HSP 90-alpha 1;^Eukaryota; Metazoa; Chordata; Craniata; Vertebrata; Euteleostomi; Actinopterygii; Neopterygii; Teleostei; Ostariophysi; Cypriniformes; Cyprinidae; Danio	Histidine kinase-, DNA gyrase B-, and HSP90-like ATPase	Molecular chaperone. Has ATPase activity (By similarity)	.	GO:0050900|leukocyte migration;GO:0007517|muscle organ development;GO:0030239|myofibril assembly;GO:0045429|positive regulation of nitric oxide biosynthetic process;GO:0006457|protein folding;GO:0010038|response to metal ion;GO:0006950|response to stress;GO:0048769|sarcomerogenesis;GO:0030241|skeletal muscle myosin thick filament assembly;GO:0030240|skeletal muscle thin filament assembly;GO:00148…	GO:0005524|ATP binding;GO:0016887|ATPase activity;GO:0030235|nitric-oxide synthase regulator activity;GO:0051082|unfolded protein bindingGO:0005524|ATP binding;GO:0051082|unfolded protein binding	GO:0031672|A band;GO:0042470|melanosome;GO:0048471|perinuclear region of cytoplasm;GO:0030018|Z disc	K04079|htpG, HSP90A; molecular chaperone HtpG	map04915|Estrogen signaling pathway;map04141|Protein processing in endoplasmic reticulum;map04626|Plant-pathogen interaction;map04621|NOD-like receptor signaling pathway;map04151|PI3K-Akt signaling pathway;map05200|Pathways in cancer;map05215|Prostate cancer;map04612|Antigen processing and presentation;map04914|Progesterone-mediated oocyte maturation
DWJXBPHD3indivi_f2p56_1538_transcript29362_g1	133.642	-4.52117	1.89091e-08	6.14882e-07	PREDICTED: Sus scrofa tubulin, alpha 8 (TUBA8), mRNA	Tubulin alpha-8 chain, partial [Acanthisitta chloris]	RecName: Full=Tubulin alpha-8 chain;^Eukaryota; Metazoa; Chordata; Craniata; Vertebrata; Euteleostomi; Mammalia; Eutheria; Laurasiatheria; Cetartiodactyla; Ruminantia; Pecora; Bovidae; Bovinae; Bos	RecName: Full=Tubulin alpha-8 chain;^Eukaryota; Metazoa; Chordata; Craniata; Vertebrata; Euteleostomi; Mammalia; Eutheria; Laurasiatheria; Cetartiodactyla; Ruminantia; Pecora; Bovidae; Bovinae; Bos	Tubulin/FtsZ family, GTPase domain	protein polymerization	.	GO:0007017|microtubule-based process	GO:0005525|GTP binding;GO:0003924|GTPase activity;GO:0005200|structural constituent of cytoskeletonGO:0003924|GTPase activity	GO:0005737|cytoplasm;GO:0005874|microtubule	K07374|TUBA; tubulin alpha	map05130|Pathogenic Escherichia coli infection;map04145|Phagosome;map04540|Gap junction
DWJXBPHD3indivi_f4p60_4700_transcript3245_g1	306.713	-1.17573	0.00521415	0.0492644	PREDICTED: Manacus vitellinus diacylglycerol kinase, delta 130kDa (DGKD), mRNA	PREDICTED: diacylglycerol kinase delta isoform X2 [Xenopus tropicalis]	RecName: Full=Diacylglycerol kinase delta;^Eukaryota; Metazoa; Chordata; Craniata; Vertebrata; Euteleostomi; Mammalia; Eutheria; Euarchontoglires; Primates; Haplorrhini; Catarrhini; Hominidae; Homo	RecName: Full=Diacylglycerol kinase delta;^Eukaryota; Metazoa; Chordata; Craniata; Vertebrata; Euteleostomi; Mammalia; Eutheria; Euarchontoglires; Primates; Haplorrhini; Catarrhini; Hominidae; Homo	PH domain	diacylglycerol kinase activity	.	GO:0016049|cell growth;GO:0046339|diacylglycerol metabolic process;GO:0006897|endocytosis;GO:0007173|epidermal growth factor receptor signaling pathway;GO:0046834|lipid phosphorylation;GO:0007275|multicellular organism development;GO:0030168|platelet activation;GO:0051260|protein homooligomerization;GO:0007205|protein kinase C-activating G-protein coupled receptor signaling pathway;GO:0015031|pro…	GO:0005524|ATP binding;GO:0019992|diacylglycerol binding;GO:0004143|diacylglycerol kinase activity;GO:0046872|metal ion binding;GO:0003951|NAD+ kinase activity;GO:0046982|protein heterodimerization activity;GO:0042803|protein homodimerization activityGO:0016301|kinase activity;GO:0004143|diacylglycerol kinase activity	GO:0005737|cytoplasm;GO:0031410|cytoplasmic vesicle;GO:0005829|cytosol;GO:0005634|nucleus;GO:0005886|plasma membrane	K00901|dgkA, DGK; diacylglycerol kinase (ATP) [EC:2.7.1.107]	map04070|Phosphatidylinositol signaling system;map00561|Glycerolipid metabolism;map00564|Glycerophospholipid metabolism;map01110|Biosynthesis of secondary metabolites;map01100|Metabolic pathways;map05231|Choline metabolism in cancer
DWJXBPHD3indivi_f7p60_1867_transcript23756_g1	172.427	-1.14391	0.00092838	0.011613	Xenopus laevis cysteine conjugate-beta lyase, cytoplasmic (ccbl1), mRNA	PREDICTED: kynurenine--oxoglutarate transaminase 1 isoform X1 [Xenopus tropicalis]	RecName: Full=Kynurenine--oxoglutarate transaminase 1;^Eukaryota; Metazoa; Chordata; Craniata; Vertebrata; Euteleostomi; Mammalia; Eutheria; Euarchontoglires; Primates; Haplorrhini; Catarrhini; Hominidae; Homo	RecName: Full=Kynurenine--oxoglutarate transaminase 1;^Eukaryota; Metazoa; Chordata; Craniata; Vertebrata; Euteleostomi; Mammalia; Eutheria; Euarchontoglires; Primates; Haplorrhini; Catarrhini; Hominidae; Homo	Aminotransferase class I and II	aminotransferase	.	GO:0008652|cellular amino acid biosynthetic process;GO:0006575|cellular modified amino acid metabolic process;GO:0070189|kynurenine metabolic process;GO:0097053|L-kynurenine catabolic process;GO:0006559|L-phenylalanine catabolic process;GO:0006569|tryptophan catabolic processGO:0009058|biosynthetic process	GO:0047804|cysteine-S-conjugate beta-lyase activity;GO:0047316|glutamine-phenylpyruvate transaminase activity;GO:0016212|kynurenine-oxoglutarate transaminase activity;GO:0047945|L-glutamine:pyruvate aminotransferase activity;GO:0047312|L-phenylalanine:pyruvate aminotransferase activity;GO:0042803|protein homodimerization activity;GO:0030170|pyridoxal phosphate binding;GO:0008483|transaminase acti…	GO:0005829|cytosol;GO:0005654|nucleoplasm	K00816|CCBL; kynurenine---oxoglutarate transaminase / cysteine-S-conjugate beta-lyase / glutamine---phenylpyruvate transaminase [EC:2.6.1.7 4.4.1.13 2.6.1.64]	map05204|Chemical carcinogenesis;map01100|Metabolic pathways;map00380|Tryptophan metabolism;map00450|Selenocompound metabolism
DWJXBPHD3indivi_f5p60_929_transcript34326_g2	146.796	-7.92522	6.09201e-16	5.73324e-14	PREDICTED: Haplochromis burtoni cysteine and glycine-rich protein 3 (cardiac LIM protein) (csrp3), transcript variant X3, mRNA	cysteine and glycine-rich protein 3 [Xenopus tropicalis]	RecName: Full=Cysteine and glycine-rich protein 3;^Eukaryota; Metazoa; Chordata; Craniata; Vertebrata; Euteleostomi; Mammalia; Eutheria; Euarchontoglires; Glires; Rodentia; Myomorpha; Muroidea; Muridae; Murinae; Mus; Mus	RecName: Full=Cysteine and glycine-rich protein 3;^Eukaryota; Metazoa; Chordata; Craniata; Vertebrata; Euteleostomi; Mammalia; Eutheria; Euarchontoglires; Primates; Haplorrhini; Catarrhini; Hominidae; Homo	LIM domain	Cysteine and glycine-rich protein 3 (Cardiac LIM protein)	.	GO:0060048|cardiac muscle contraction;GO:0003300|cardiac muscle hypertrophy;GO:0048738|cardiac muscle tissue development;GO:0055003|cardiac myofibril assembly;GO:0006874|cellular calcium ion homeostasis;GO:0035995|detection of muscle stretch;GO:1903919|negative regulation of actin filament severing;GO:0045662|negative regulation of myoblast differentiation;GO:1903920|positive regulation of actin …	GO:0003779|actin binding;GO:0042805|actinin binding;GO:0042802|identical protein binding;GO:0046872|metal ion binding;GO:0008307|structural constituent of muscle;GO:0031433|telethonin binding	GO:0005856|cytoskeleton;GO:0005634|nucleus;GO:0030018|Z disc	K09377|CSRP; cysteine and glycine-rich protein	.
DWJXBPHD3indivi_f2p60_2379_transcript17843_g1	56930.7	-3.57463	3.69681e-06	8.23268e-05	PREDICTED: Fundulus heteroclitus intermediate filament protein ON3-like (LOC105931713), transcript variant X2, mRNA	PREDICTED: keratin, type II cytoskeletal cochleal-like [Xenopus tropicalis]	RecName: Full=Keratin, type II cytoskeletal 75;^Eukaryota; Metazoa; Chordata; Craniata; Vertebrata; Euteleostomi; Mammalia; Eutheria; Euarchontoglires; Primates; Haplorrhini; Catarrhini; Hominidae; Homo	RecName: Full=Keratin, type II cytoskeletal 75;^Eukaryota; Metazoa; Chordata; Craniata; Vertebrata; Euteleostomi; Mammalia; Eutheria; Euarchontoglires; Primates; Haplorrhini; Catarrhini; Hominidae; Homo	Keratin type II head	structural constituent of epidermis	.	GO:0070268|cornification;GO:0002244|hematopoietic progenitor cell differentiation;GO:0031424|keratinization	GO:0005198|structural molecule activityGO:0005198|structural molecule activity	GO:0005829|cytosol;GO:0070062|extracellular exosome;GO:0005882|intermediate filament;GO:0045095|keratin filamentGO:0005882|intermediate filament	K07605|KRT2; type II keratin, basic	.
DWJXBPHD3indivi_f2p51_1799_transcript25837_g1	79.2373	-6.59068	8.08421e-10	3.26053e-08	PREDICTED: Microcebus murinus SET and MYND domain containing 1 (SMYD1), transcript variant X2, mRNA	SET and MYND domain containing 1 [Xenopus laevis]	RecName: Full=Histone-lysine N-methyltransferase SMYD1;^Eukaryota; Metazoa; Chordata; Craniata; Vertebrata; Euteleostomi; Mammalia; Eutheria; Euarchontoglires; Primates; Haplorrhini; Catarrhini; Hominidae; Homo	RecName: Full=Histone-lysine N-methyltransferase SMYD1;^Eukaryota; Metazoa; Chordata; Craniata; Vertebrata; Euteleostomi; Mammalia; Eutheria; Euarchontoglires; Primates; Haplorrhini; Catarrhini; Hominidae; Homo	SET domain	Histone-lysine N-methyltransferase	.	GO:0006338|chromatin remodeling;GO:0007507|heart development;GO:0045892|negative regulation of transcription, DNA-templated;GO:0045663|positive regulation of myoblast differentiation;GO:0010831|positive regulation of myotube differentiation;GO:0035914|skeletal muscle cell differentiation;GO:0006351|transcription, DNA-templated	GO:0003677|DNA binding;GO:0018024|histone-lysine N-methyltransferase activity;GO:0046872|metal ion binding;GO:0003714|transcription corepressor activityGO:0005515|protein binding	GO:0005737|cytoplasm;GO:0005634|nucleus	K11426|SMYD; SET and MYND domain-containing protein	.
DWJXBPHD3indivi_f2p23_2740_transcript14199_g1	1101.46	-1.01719	3.1743e-05	0.000588346	PREDICTED: Chinchilla lanigera ring finger protein 103 (Rnf103), transcript variant X1, mRNA	PREDICTED: charged multivesicular body protein 3 isoform X1 [Xenopus tropicalis]	RecName: Full=E3 ubiquitin-protein ligase RNF103;^Eukaryota; Metazoa; Chordata; Craniata; Vertebrata; Euteleostomi; Mammalia; Eutheria; Euarchontoglires; Glires; Rodentia; Myomorpha; Muroidea; Muridae; Murinae; Rattus	RecName: Full=E3 ubiquitin-protein ligase RNF103;^Eukaryota; Metazoa; Chordata; Craniata; Vertebrata; Euteleostomi; Mammalia; Eutheria; Euarchontoglires; Glires; Rodentia; Myomorpha; Muroidea; Muridae; Murinae; Rattus	Ring finger domain	zinc ion binding	ExpAA=83.58^PredHel=4^Topology=i5-27o326-348i353-375o412-431i	GO:0016567|protein ubiquitination	GO:0046872|metal ion binding;GO:0004842|ubiquitin-protein transferase activityGO:0046872|metal ion binding	GO:0005783|endoplasmic reticulum;GO:0005789|endoplasmic reticulum membrane;GO:0016021|integral component of membrane	.	.
DWJXBPHD3indivi_f3p60_996_transcript33744_g1	843.138	-1.2239	5.70297e-05	0.00098847	PREDICTED: Chrysemys picta bellii peroxiredoxin 4 (PRDX4), transcript variant X2, mRNA	peroxiredoxin-4 precursor [Xenopus tropicalis]	RecName: Full=Peroxiredoxin-4;^Eukaryota; Metazoa; Chordata; Craniata; Vertebrata; Euteleostomi; Mammalia; Eutheria; Euarchontoglires; Glires; Rodentia; Myomorpha; Muroidea; Muridae; Murinae; Mus; Mus	RecName: Full=Peroxiredoxin-4;^Eukaryota; Metazoa; Chordata; Craniata; Vertebrata; Euteleostomi; Mammalia; Eutheria; Euarchontoglires; Glires; Rodentia; Myomorpha; Muroidea; Muridae; Murinae; Mus; Mus	AhpC/TSA family	alkyl hydroperoxide reductase	.	GO:0019471|4-hydroxyproline metabolic process;GO:0045454|cell redox homeostasis;GO:0030198|extracellular matrix organization;GO:0008584|male gonad development;GO:2000255|negative regulation of male germ cell proliferation;GO:0055114|oxidation-reduction process;GO:0022417|protein maturation by protein folding;GO:0072593|reactive oxygen species metabolic process;GO:0007283|spermatogenesisGO:0055114…	GO:0004601|peroxidase activity;GO:0051920|peroxiredoxin activity;GO:0042803|protein homodimerization activityGO:0016209|antioxidant activity;GO:0016491|oxidoreductase activity;GO:0051920|peroxiredoxin activity	GO:0005737|cytoplasm;GO:0005829|cytosol;GO:0005783|endoplasmic reticulum;GO:0070062|extracellular exosome;GO:0005615|extracellular space;GO:0005739|mitochondrion;GO:0005634|nucleus;GO:0005790|smooth endoplasmic reticulum	K03386|E1.11.1.15, PRDX, ahpC; peroxiredoxin (alkyl hydroperoxide reductase subunit C) [EC:1.11.1.15]	.
DWJXBPHD3indivi_f2p28_5592_transcript1561_g1	212.126	-4.46485	0.000149676	0.00230601	Salmo salar clone 39N03 TCR-alpha/delta locus, genomic sequence	unnamed protein product [Oncorhynchus mykiss]	RecName: Full=Transposable element Tcb1 transposase;^Eukaryota; Metazoa; Ecdysozoa; Nematoda; Chromadorea; Rhabditida; Rhabditoidea; Rhabditidae; Peloderinae; Caenorhabditis	RecName: Full=Lymphocyte antigen 6 complex locus protein G6d;^Eukaryota; Metazoa; Chordata; Craniata; Vertebrata; Euteleostomi; Mammalia; Eutheria; Euarchontoglires; Glires; Rodentia; Myomorpha; Muroidea; Muridae; Murinae; Mus; Mus	u-PAR/Ly-6 domain	Lymphocyte antigen 6 complex, locus	.	GO:0095500|acetylcholine receptor signaling pathway	GO:0030550|acetylcholine receptor inhibitor activity	GO:0031225|anchored component of membrane;GO:0030175|filopodium;GO:0005886|plasma membrane	K06846|LY6; lymphocyte antigen 6 complex	.
DWJXBPHD3indivi_f4p60_2001_transcript22970_g2	11776.2	-3.38051	0.00313542	0.0324082	Hyla cinerea toe pad keratin 2 mRNA, complete cds	PREDICTED: keratin, type II cytoskeletal cochleal-like [Xenopus tropicalis]	RecName: Full=Keratin, type II cytoskeletal 75;^Eukaryota; Metazoa; Chordata; Craniata; Vertebrata; Euteleostomi; Mammalia; Eutheria; Euarchontoglires; Primates; Haplorrhini; Catarrhini; Hominidae; Homo	RecName: Full=Keratin, type II cytoskeletal 75;^Eukaryota; Metazoa; Chordata; Craniata; Vertebrata; Euteleostomi; Mammalia; Eutheria; Euarchontoglires; Primates; Haplorrhini; Catarrhini; Hominidae; Homo	Keratin type II head	structural constituent of epidermis	.	GO:0070268|cornification;GO:0002244|hematopoietic progenitor cell differentiation;GO:0031424|keratinization	GO:0005198|structural molecule activityGO:0005198|structural molecule activity	GO:0005829|cytosol;GO:0070062|extracellular exosome;GO:0005882|intermediate filament;GO:0045095|keratin filamentGO:0005882|intermediate filament	K07605|KRT2; type II keratin, basic	.
DWJXBPHD3indivi_f3p60_2194_transcript20422_g1	157.51	-4.84985	4.2719e-20	6.27884e-18	PREDICTED: Xenopus (Silurana) tropicalis homeobox C13 (hoxc13), mRNA	PREDICTED: homeobox protein Hox-C13 [Xenopus tropicalis]	RecName: Full=Homeobox protein Hox-C13a;^Eukaryota; Metazoa; Chordata; Craniata; Vertebrata; Euteleostomi; Actinopterygii; Neopterygii; Teleostei; Ostariophysi; Cypriniformes; Cyprinidae; Danio	RecName: Full=Homeobox protein Hox-C13a;^Eukaryota; Metazoa; Chordata; Craniata; Vertebrata; Euteleostomi; Actinopterygii; Neopterygii; Teleostei; Ostariophysi; Cypriniformes; Cyprinidae; Danio	Hox protein A13 N terminal	homeobox	.	GO:0031101|fin regeneration;GO:0007275|multicellular organism development;GO:0006355|regulation of transcription, DNA-templated;GO:0006351|transcription, DNA-templated	GO:0043565|sequence-specific DNA bindingGO:0003677|DNA binding	GO:0005634|nucleus	K09298|HOX_13; homeobox protein HoxA/C/D13	.
DWJXBPHD3indivi_f2p30_3951_transcript6278_g1	21.7521	-1.52719	0.00357447	0.0358619	Xenopus laevis hypothetical protein LOC432183, mRNA (cDNA clone IMAGE:4968810), partial cds	MGC79670 protein [Xenopus tropicalis]	RecName: Full=E3 ubiquitin-protein ligase TRIM39;^Eukaryota; Metazoa; Chordata; Craniata; Vertebrata; Euteleostomi; Mammalia; Eutheria; Euarchontoglires; Primates; Haplorrhini; Catarrhini; Hominidae; Homo	RecName: Full=E3 ubiquitin-protein ligase TRIM39;^Eukaryota; Metazoa; Chordata; Craniata; Vertebrata; Euteleostomi; Mammalia; Eutheria; Euarchontoglires; Primates; Haplorrhini; Catarrhini; Hominidae; Homo	Ring finger domain	Tripartite motif containing 39	.	GO:0006915|apoptotic process;GO:2000059|negative regulation of protein ubiquitination involved in ubiquitin-dependent protein catabolic process;GO:2001235|positive regulation of apoptotic signaling pathway;GO:0016567|protein ubiquitination	GO:0042802|identical protein binding;GO:0016740|transferase activity;GO:0008270|zinc ion bindingGO:0046872|metal ion binding;GO:0008270|zinc ion binding;GO:0005515|protein binding	GO:0005829|cytosol;GO:0005739|mitochondrionGO:0005622|intracellular	K12015|TRIM39; tripartite motif-containing protein 39 [EC:2.3.2.27]	.
DWJXBPHD3indivi_f2p60_1657_transcript27837_g2	2.17266	-3.31567	0.00532705	0.0499343	Protopterus aethiopicus partial mRNA for type I keratin 15 (krt15 gene)	PREDICTED: keratin, type I cytoskeletal 42-like [Xenopus tropicalis]	RecName: Full=Keratin, type I cytoskeletal 17;^Eukaryota; Metazoa; Chordata; Craniata; Vertebrata; Euteleostomi; Mammalia; Eutheria; Laurasiatheria; Cetartiodactyla; Ruminantia; Pecora; Bovidae; Bovinae; Bos	RecName: Full=Keratin, type I cytoskeletal 14;^Eukaryota; Metazoa; Chordata; Craniata; Vertebrata; Euteleostomi; Mammalia; Eutheria; Euarchontoglires; Primates; Haplorrhini; Catarrhini; Hominidae; Homo	Intermediate filament protein	Keratin, type I cytoskeletal	.	GO:0007568|aging;GO:0070268|cornification;GO:0008544|epidermis development;GO:0042633|hair cycle;GO:0031581|hemidesmosome assembly;GO:0045110|intermediate filament bundle assembly;GO:0031424|keratinization;GO:0010212|response to ionizing radiation;GO:0010043|response to zinc ionGO:0006869|lipid transport;GO:0042157|lipoprotein metabolic process	GO:1990254|keratin filament binding;GO:0005200|structural constituent of cytoskeletonGO:0005198|structural molecule activity;GO:0008289|lipid binding	GO:0045178|basal part of cell;GO:0071944|cell periphery;GO:0005737|cytoplasm;GO:0005829|cytosol;GO:0070062|extracellular exosome;GO:0005882|intermediate filament;GO:0045095|keratin filament;GO:0005634|nucleusGO:0005882|intermediate filament;GO:0005576|extracellular region	K07604|KRT1; type I keratin, acidic	.
DWJXBPHD3indivi_f2p60_2709_transcript14495_g3	14.2314	-5.65935	4.24616e-08	1.29482e-06	PREDICTED: Clupea harengus beta-1,4-galactosyltransferase 3-like (LOC105891829), mRNA	OTTXETP00000002159, partial [Xenopus tropicalis]	RecName: Full=Beta-1,4-galactosyltransferase 3;^Eukaryota; Metazoa; Chordata; Craniata; Vertebrata; Euteleostomi; Mammalia; Eutheria; Euarchontoglires; Glires; Rodentia; Myomorpha; Muroidea; Cricetidae; Cricetinae; Cricetulus	RecName: Full=Beta-1,4-galactosyltransferase 3;^Eukaryota; Metazoa; Chordata; Craniata; Vertebrata; Euteleostomi; Mammalia; Eutheria; Euarchontoglires; Glires; Rodentia; Myomorpha; Muroidea; Cricetidae; Cricetinae; Cricetulus	N-terminal region of glycosyl transferase group 7	.	ExpAA=19.77^PredHel=1^Topology=i38-57o	GO:0005975|carbohydrate metabolic process;GO:0006486|protein glycosylation	GO:0003831|beta-N-acetylglucosaminylglycopeptide beta-1,4-galactosyltransferase activity;GO:0046872|metal ion binding;GO:0003945|N-acetyllactosamine synthase activity	GO:0032580|Golgi cisterna membrane;GO:0016021|integral component of membrane	K07968|B4GALT3; beta-1,4-galactosyltransferase 3 [EC:2.4.1.90 2.4.1.38 2.4.1.-]	map00513|Various types of N-glycan biosynthesis;map00510|N-Glycan biosynthesis;map00514|Other types of O-glycan biosynthesis;map00533|Glycosaminoglycan biosynthesis - keratan sulfate;map01100|Metabolic pathways;map00601|Glycosphingolipid biosynthesis - lacto and neolacto series
DWJXBPHD3indivi_f5p60_2118_transcript21446_g2	862.828	-4.328	0.000140057	0.00217837	Protopterus aethiopicus partial mRNA for type I keratin 15 (krt15 gene)	PREDICTED: keratin, type I cytoskeletal 42-like [Xenopus tropicalis]	RecName: Full=Keratin, type I cytoskeletal 17;^Eukaryota; Metazoa; Chordata; Craniata; Vertebrata; Euteleostomi; Mammalia; Eutheria; Laurasiatheria; Cetartiodactyla; Ruminantia; Pecora; Bovidae; Bovinae; Bos	RecName: Full=Keratin, type I cytoskeletal 14;^Eukaryota; Metazoa; Chordata; Craniata; Vertebrata; Euteleostomi; Mammalia; Eutheria; Euarchontoglires; Primates; Haplorrhini; Catarrhini; Hominidae; Homo	Intermediate filament protein	Keratin, type I cytoskeletal	.	GO:0007568|aging;GO:0070268|cornification;GO:0008544|epidermis development;GO:0042633|hair cycle;GO:0031581|hemidesmosome assembly;GO:0045110|intermediate filament bundle assembly;GO:0031424|keratinization;GO:0010212|response to ionizing radiation;GO:0010043|response to zinc ionGO:0006869|lipid transport;GO:0042157|lipoprotein metabolic process	GO:1990254|keratin filament binding;GO:0005200|structural constituent of cytoskeletonGO:0005198|structural molecule activity;GO:0008289|lipid binding	GO:0045178|basal part of cell;GO:0071944|cell periphery;GO:0005737|cytoplasm;GO:0005829|cytosol;GO:0070062|extracellular exosome;GO:0005882|intermediate filament;GO:0045095|keratin filament;GO:0005634|nucleusGO:0005882|intermediate filament;GO:0005576|extracellular region	K07604|KRT1; type I keratin, acidic	.
DWJXBPHD3indivi_f2p60_1429_transcript30357_g2	4952.78	-9.65479	4.61797e-23	8.59175e-21	Xenopus tropicalis Actin, alpha sarcomeric/skeletal (act3), mRNA	actin, alpha skeletal muscle 3 [Xenopus laevis]	RecName: Full=Actin, alpha sarcomeric/skeletal {ECO:0000250|UniProtKB:P04752};^Eukaryota; Metazoa; Chordata; Craniata; Vertebrata; Euteleostomi; Amphibia; Batrachia; Anura; Pipoidea; Pipidae; Xenopodinae; Xenopus; Silurana	RecName: Full=Actin, alpha sarcomeric/skeletal {ECO:0000250|UniProtKB:P04752};^Eukaryota; Metazoa; Chordata; Craniata; Vertebrata; Euteleostomi; Amphibia; Batrachia; Anura; Pipoidea; Pipidae; Xenopodinae; Xenopus; Silurana	Actin	Actin-related protein	.	.	GO:0005524|ATP binding	GO:0005737|cytoplasm;GO:0005856|cytoskeleton	K12314|ACTC1; actin, alpha cardiac muscle	map05410|Hypertrophic cardiomyopathy (HCM);map05414|Dilated cardiomyopathy;map04260|Cardiac muscle contraction;map04261|Adrenergic signaling in cardiomyocytes
DWJXBPHD3indivi_f2p60_3489_transcript8624_g1	445.383	-1.78182	1.9126e-08	6.2056e-07	PREDICTED: Cyprinodon variegatus microtubule associated protein 1 light chain 3 alpha (map1lc3a), mRNA	microtubule-associated protein 1 light chain 3 alpha [Xenopus laevis]	RecName: Full=Microtubule-associated proteins 1A/1B light chain 3A;^Eukaryota; Metazoa; Chordata; Craniata; Vertebrata; Euteleostomi; Mammalia; Eutheria; Laurasiatheria; Cetartiodactyla; Ruminantia; Pecora; Bovidae; Bovinae; Bos	RecName: Full=Microtubule-associated proteins 1A/1B light chain 3A;^Eukaryota; Metazoa; Chordata; Craniata; Vertebrata; Euteleostomi; Mammalia; Eutheria; Laurasiatheria; Cetartiodactyla; Ruminantia; Pecora; Bovidae; Bovinae; Bos	Autophagy protein Atg8 ubiquitin like	Microtubule-associated protein 1 light chain 3	.	GO:0000045|autophagosome assembly;GO:0006995|cellular response to nitrogen starvation;GO:0000422|autophagy of mitochondrionGO:0000045|autophagosome assembly	GO:0008429|phosphatidylethanolamine binding;GO:0005543|phospholipid binding;GO:0031625|ubiquitin protein ligase binding	GO:0044754|autolysosome;GO:0005776|autophagosome;GO:0000421|autophagosome membrane;GO:0031410|cytoplasmic vesicle;GO:0005829|cytosol;GO:0012505|endomembrane system;GO:0005874|microtubule;GO:0031090|organelle membraneGO:0005737|cytoplasm	K10435|MAP1LC; microtubule-associated protein 1 light chain	.
DWJXBPHD3indivi_f5p60_7286_transcript353_g1	289.927	-6.95896	2.52029e-10	1.09595e-08	PREDICTED: Gekko japonicus myosin binding protein C, fast type (MYBPC2), transcript variant X4, mRNA	PREDICTED: myosin-binding protein C, fast-type isoform X3 [Gekko japonicus]	RecName: Full=Myosin-binding protein C, fast-type;^Eukaryota; Metazoa; Chordata; Craniata; Vertebrata; Euteleostomi; Mammalia; Eutheria; Euarchontoglires; Primates; Haplorrhini; Catarrhini; Hominidae; Homo	RecName: Full=Myosin-binding protein C, fast-type;^Eukaryota; Metazoa; Chordata; Craniata; Vertebrata; Euteleostomi; Mammalia; Eutheria; Euarchontoglires; Primates; Haplorrhini; Catarrhini; Hominidae; Homo	Immunoglobulin I-set domain	Myosin binding protein C	.	GO:0007015|actin filament organization;GO:0007155|cell adhesion;GO:0030049|muscle filament sliding;GO:0045214|sarcomere organization;GO:0006941|striated muscle contraction;GO:0071688|striated muscle myosin thick filament assembly	GO:0051015|actin filament binding;GO:0051371|muscle alpha-actinin binding;GO:0008307|structural constituent of muscle;GO:0097493|structural molecule activity conferring elasticityGO:0005515|protein binding	GO:0005829|cytosol;GO:0031430|M band;GO:0005859|muscle myosin complex;GO:0032982|myosin filament;GO:0030018|Z disc	K12558|MYBPC2; myosin-binding protein C, fast-type	.
DWJXBPHD3indivi_f3p60_2106_transcript21542_g2	765.174	-9.9103	3.10326e-27	8.29305e-25	Xenopus laevis kelch like family member 41 (klhl41), mRNA	LOC398449 protein, partial [Xenopus laevis]	RecName: Full=Kelch-like protein 41;^Eukaryota; Metazoa; Chordata; Craniata; Vertebrata; Euteleostomi; Mammalia; Eutheria; Euarchontoglires; Primates; Haplorrhini; Catarrhini; Hominidae; Homo	RecName: Full=Kelch-like protein 41;^Eukaryota; Metazoa; Chordata; Craniata; Vertebrata; Euteleostomi; Mammalia; Eutheria; Euarchontoglires; Primates; Haplorrhini; Catarrhini; Hominidae; Homo	BTB/POZ domain	kelch-like	.	GO:0030239|myofibril assembly;GO:0043687|post-translational protein modification;GO:0016567|protein ubiquitination;GO:0031275|regulation of lateral pseudopodium assembly;GO:0045661|regulation of myoblast differentiation;GO:2000291|regulation of myoblast proliferation;GO:2001014|regulation of skeletal muscle cell differentiation;GO:0045214|sarcomere organization;GO:0035914|skeletal muscle cell dif…	GO:0005515|protein binding	GO:0031463|Cul3-RING ubiquitin ligase complex;GO:0005737|cytoplasm;GO:0005856|cytoskeleton;GO:0005829|cytosol;GO:0005789|endoplasmic reticulum membrane;GO:0031430|M band;GO:0005634|nucleus;GO:0005886|plasma membrane;GO:0031143|pseudopodium;GO:0001726|ruffle;GO:0033017|sarcoplasmic reticulum membrane	K10473|KBTBD5_10; kelch repeat and BTB domain-containing protein 5/10	.
DWJXBPHD3indivi_f3p60_2338_transcript18568_g3	1782.65	-2.62842	0.000151541	0.00233231	PREDICTED: Ficedula albicollis uncharacterized LOC101819841 (LOC101819841), mRNA	PREDICTED: protein-glutamine gamma-glutamyltransferase E-like [Xenopus tropicalis]	RecName: Full=Protein-glutamine gamma-glutamyltransferase E;^Eukaryota; Metazoa; Chordata; Craniata; Vertebrata; Euteleostomi; Mammalia; Eutheria; Laurasiatheria; Cetartiodactyla; Ruminantia; Pecora; Bovidae; Bovinae; Bos	RecName: Full=Protein-glutamine gamma-glutamyltransferase E;^Eukaryota; Metazoa; Chordata; Craniata; Vertebrata; Euteleostomi; Mammalia; Eutheria; Laurasiatheria; Cetartiodactyla; Ruminantia; Pecora; Bovidae; Bovinae; Bos	Transglutaminase family	transglutaminase	.	GO:0031424|keratinization;GO:0018149|peptide cross-linkingGO:0018149|peptide cross-linking	GO:0005509|calcium ion binding;GO:0003810|protein-glutamine gamma-glutamyltransferase activityGO:0003810|protein-glutamine gamma-glutamyltransferase activity	GO:0005737|cytoplasm	K05620|TGM3; transglutaminase 3 [EC:2.3.2.13]	.
DWJXBPHD3indivi_f2p48_5264_transcript2026_g1	249.543	-1.61293	2.98627e-05	0.000557007	Brachymystax lenok ectodermal-neural cortex 1-like protein (ENC1) gene, partial cds	ectodermal-neural cortex (with BTB-like domain), gene 2 [Xenopus tropicalis]	RecName: Full=Ectoderm-neural cortex protein 1;^Eukaryota; Metazoa; Chordata; Craniata; Vertebrata; Euteleostomi; Mammalia; Eutheria; Euarchontoglires; Primates; Haplorrhini; Catarrhini; Hominidae; Homo	RecName: Full=Ectoderm-neural cortex protein 1;^Eukaryota; Metazoa; Chordata; Craniata; Vertebrata; Euteleostomi; Mammalia; Eutheria; Euarchontoglires; Primates; Haplorrhini; Catarrhini; Hominidae; Homo	BTB/POZ domain	kelch-like	.	GO:0007275|multicellular organism development;GO:0017148|negative regulation of translation;GO:0007399|nervous system development;GO:0010976|positive regulation of neuron projection development;GO:0010499|proteasomal ubiquitin-independent protein catabolic process;GO:0016567|protein ubiquitination	GO:0003779|actin bindingGO:0005515|protein binding	GO:0031463|Cul3-RING ubiquitin ligase complex;GO:0005737|cytoplasm;GO:0005856|cytoskeleton;GO:0043025|neuronal cell body;GO:0000790|nuclear chromatin;GO:0016363|nuclear matrix;GO:0005730|nucleolus;GO:0005654|nucleoplasm;GO:0005634|nucleus	K10462|KLHL25_37, ENC1, ENC2; kelch-like protein 25/37 (ectoderm-neural cortex protein)	.
DWJXBPHD3indivi_f2p41_4150_transcript5511_g1	286.354	-5.28569	5.41892e-09	1.9285e-07	Rana catesbeiana mRNA for bullfrog skeletal muscle calcium release channel (ryanodine receptor) alpha isoform(RyR1), complete cds	ryanodine receptor alpha isoform [Rana catesbeiana]	RecName: Full=Ryanodine receptor 1;^Eukaryota; Metazoa; Chordata; Craniata; Vertebrata; Euteleostomi; Mammalia; Eutheria; Euarchontoglires; Glires; Rodentia; Myomorpha; Muroidea; Muridae; Murinae; Rattus	RecName: Full=Ryanodine receptor 1;^Eukaryota; Metazoa; Chordata; Craniata; Vertebrata; Euteleostomi; Mammalia; Eutheria; Euarchontoglires; Glires; Rodentia; Myomorpha; Muroidea; Muridae; Murinae; Rattus	Ryanodine Receptor TM 4-6	ryanodine receptor	ExpAA=143.83^PredHel=6^Topology=o117-139i365-384o441-463i588-610o636-658i717-736o	GO:0006816|calcium ion transport;GO:0071318|cellular response to ATP;GO:0071313|cellular response to caffeine;GO:0071277|cellular response to calcium ion;GO:0006936|muscle contraction;GO:0043931|ossification involved in bone maturation;GO:0003151|outflow tract morphogenesis;GO:0051289|protein homotetramerization;GO:0051480|regulation of cytosolic calcium ion concentration;GO:0051209|release of se…	GO:0005524|ATP binding;GO:0005262|calcium channel activity;GO:0005509|calcium ion binding;GO:0005516|calmodulin binding;GO:0005219|ryanodine-sensitive calcium-release channel activity;GO:0005245|voltage-gated calcium channel activityGO:0005219|ryanodine-sensitive calcium-release channel activity;GO:0005216|ion channel activity	GO:0031234|extrinsic component of cytoplasmic side of plasma membrane;GO:0031301|integral component of organelle membrane;GO:1990425|ryanodine receptor complex;GO:0042383|sarcolemma;GO:0016529|sarcoplasmic reticulum;GO:0033017|sarcoplasmic reticulum membrane;GO:0014802|terminal cisternaGO:0016021|integral component of membrane;GO:0016020|membrane	.	.
DWJXBPHD3indivi_f2p50_1130_transcript32832_g1	2175.53	-11.7539	8.01816e-47	1.96418e-43	Hyla chrysoscelis troponin T mRNA, complete cds	PREDICTED: troponin T, fast skeletal muscle isoform X22 [Xenopus tropicalis]	RecName: Full=Troponin T, fast skeletal muscle;^Eukaryota; Metazoa; Chordata; Craniata; Vertebrata; Euteleostomi; Mammalia; Eutheria; Euarchontoglires; Glires; Rodentia; Myomorpha; Muroidea; Muridae; Murinae; Rattus	RecName: Full=Troponin T, fast skeletal muscle;^Eukaryota; Metazoa; Chordata; Craniata; Vertebrata; Euteleostomi; Mammalia; Eutheria; Euarchontoglires; Glires; Rodentia; Myomorpha; Muroidea; Muridae; Murinae; Rattus	Troponin	Troponin T type	.	GO:0006936|muscle contraction;GO:0006937|regulation of muscle contraction;GO:0006942|regulation of striated muscle contraction	GO:0031014|troponin T binding	GO:0005861|troponin complexGO:0005861|troponin complex	K12046|TNNT3; troponin T, fast skeletal muscle	.
DWJXBPHD3indivi_f3p35_3034_transcript11734_g1	163.422	-5.15616	3.32852e-24	7.21529e-22	Xenopus tropicalis frizzled homolog 8, mRNA (cDNA clone MGC:121288 IMAGE:7601319), complete cds	Frizzled-8 [Xenopus laevis]	RecName: Full=Frizzled-8;^Eukaryota; Metazoa; Chordata; Craniata; Vertebrata; Euteleostomi; Amphibia; Batrachia; Anura; Pipoidea; Pipidae; Xenopodinae; Xenopus; Xenopus	RecName: Full=Frizzled-8;^Eukaryota; Metazoa; Chordata; Craniata; Vertebrata; Euteleostomi; Amphibia; Batrachia; Anura; Pipoidea; Pipidae; Xenopodinae; Xenopus; Xenopus	Fz domain	.	ExpAA=157.35^PredHel=7^Topology=o243-265i277-296o324-346i367-389o413-435i456-478o507-529i	GO:0060070|canonical Wnt signaling pathway;GO:0007275|multicellular organism development;GO:0051091|positive regulation of sequence-specific DNA binding transcription factor activityGO:0007166|cell surface receptor signaling pathway	GO:0004930|G-protein coupled receptor activityGO:0005515|protein binding	GO:0016021|integral component of membrane;GO:0005886|plasma membraneGO:0016020|membrane	K02375|FZD5_8, fz2; frizzled 5/8	map04390|Hippo signaling pathway;map05205|Proteoglycans in cancer;map04310|Wnt signaling pathway;map05200|Pathways in cancer;map05166|HTLV-I infection;map05217|Basal cell carcinoma;map04550|Signaling pathways regulating pluripotency of stem cells;map04916|Melanogenesis
DWJXBPHD3indivi_f3p60_2459_transcript17122_g2	15288.8	-7.05531	3.16139e-10	1.33523e-08	Hyla cinerea toe pad keratin 2 mRNA, complete cds	toe pad keratin 2 [Hyla cinerea]	RecName: Full=Keratin, type II cytoskeletal cochleal;^Eukaryota; Metazoa; Chordata; Craniata; Vertebrata; Euteleostomi; Archelosauria; Archosauria; Dinosauria; Saurischia; Theropoda; Coelurosauria; Aves; Neognathae; Galloanserae; Galliformes; Phasianidae; Phasianinae; Gallus	RecName: Full=Keratin, type II cytoskeletal 6A;^Eukaryota; Metazoa; Chordata; Craniata; Vertebrata; Euteleostomi; Mammalia; Eutheria; Euarchontoglires; Primates; Haplorrhini; Catarrhini; Hominidae; Homo	Keratin type II head	structural constituent of epidermis	.	GO:0061844|antimicrobial humoral immune response mediated by antimicrobial peptide;GO:0030154|cell differentiation;GO:0070268|cornification;GO:0051801|cytolysis in other organism involved in symbiotic interaction;GO:0050830|defense response to Gram-positive bacterium;GO:0031424|keratinization;GO:0002009|morphogenesis of an epithelium;GO:0001899|negative regulation of cytolysis by symbiont of host…	GO:0005200|structural constituent of cytoskeletonGO:0005198|structural molecule activity	GO:0005829|cytosol;GO:0070062|extracellular exosome;GO:0045095|keratin filament;GO:0016020|membrane;GO:0005634|nucleusGO:0005882|intermediate filament	K07605|KRT2; type II keratin, basic	.
DWJXBPHD3indivi_f3p60_2009_transcript23093_g1	222.298	-1.91282	2.95297e-06	6.66708e-05	PREDICTED: Stegastes partitus low density lipoprotein receptor-related protein 11 (lrp11), mRNA	PREDICTED: low-density lipoprotein receptor-related protein 11 isoform X1 [Xenopus tropicalis]	RecName: Full=Low-density lipoprotein receptor-related protein 11;^Eukaryota; Metazoa; Chordata; Craniata; Vertebrata; Euteleostomi; Mammalia; Eutheria; Euarchontoglires; Primates; Haplorrhini; Catarrhini; Hominidae; Homo	RecName: Full=Low-density lipoprotein receptor-related protein 11;^Eukaryota; Metazoa; Chordata; Craniata; Vertebrata; Euteleostomi; Mammalia; Eutheria; Euarchontoglires; Primates; Haplorrhini; Catarrhini; Hominidae; Homo	MANEC domain	Low density lipoprotein receptor-related protein 11	ExpAA=23.24^PredHel=1^Topology=o498-520i	GO:0033555|multicellular organismal response to stress;GO:0009409|response to cold;GO:0009408|response to heat;GO:0035902|response to immobilization stress;GO:0009612|response to mechanical stimulus;GO:0042594|response to starvation;GO:0009414|response to water deprivation	GO:0051219|phosphoprotein bindingGO:0005515|protein binding	GO:0016021|integral component of membrane;GO:0005886|plasma membrane	.	.
DWJXBPHD3indivi_f2p21_1150_transcript32713_g1	4470.62	-8.85715	4.93911e-17	5.37741e-15	Hyla chrysoscelis troponin T mRNA, complete cds	troponin T [Hyla chrysoscelis]	RecName: Full=Troponin T, fast skeletal muscle;^Eukaryota; Metazoa; Chordata; Craniata; Vertebrata; Euteleostomi; Mammalia; Eutheria; Euarchontoglires; Glires; Rodentia; Myomorpha; Muroidea; Muridae; Murinae; Rattus	RecName: Full=Troponin T, fast skeletal muscle;^Eukaryota; Metazoa; Chordata; Craniata; Vertebrata; Euteleostomi; Mammalia; Eutheria; Euarchontoglires; Glires; Rodentia; Myomorpha; Muroidea; Muridae; Murinae; Rattus	Troponin	Troponin T type	.	GO:0006936|muscle contraction;GO:0006937|regulation of muscle contraction;GO:0006942|regulation of striated muscle contraction	GO:0031014|troponin T binding	GO:0005861|troponin complexGO:0005861|troponin complex	K12046|TNNT3; troponin T, fast skeletal muscle	.
DWJXBPHD3indivi_f6p60_2807_transcript13487_g1	145.185	-1.52483	0.00367875	0.0367076	PREDICTED: Xenopus (Silurana) tropicalis cell cycle associated protein 1 (caprin1), transcript variant X3, mRNA	PREDICTED: caprin-1 isoform X2 [Chrysemys picta bellii]	RecName: Full=Caprin-1;^Eukaryota; Metazoa; Chordata; Craniata; Vertebrata; Euteleostomi; Mammalia; Eutheria; Laurasiatheria; Cetartiodactyla; Ruminantia; Pecora; Bovidae; Bovinae; Bos	RecName: Full=Caprin-1;^Eukaryota; Metazoa; Chordata; Craniata; Vertebrata; Euteleostomi; Mammalia; Eutheria; Laurasiatheria; Cetartiodactyla; Ruminantia; Pecora; Bovidae; Bovinae; Bos	Cytoplasmic activation/proliferation-associated protein-1 C term	Cell cycle associated protein 1	.	GO:0017148|negative regulation of translation;GO:0050775|positive regulation of dendrite morphogenesis;GO:0061003|positive regulation of dendritic spine morphogenesis	GO:0003723|RNA binding	GO:0010494|cytoplasmic stress granule;GO:0005829|cytosol;GO:0030425|dendrite;GO:0000932|P-body	K18743|CAPRIN1, GPIAP1; caprin-1	.
DWJXBPHD3indivi_f5p60_4533_transcript3811_g2	238.351	-1.37446	3.6954e-05	0.000673883	PREDICTED: Xenopus (Silurana) tropicalis EPH receptor A4 (epha4), transcript variant X2, mRNA	PREDICTED: ephrin type-A receptor 4 isoform X2 [Xenopus tropicalis]	RecName: Full=Ephrin type-A receptor 4-A;^Eukaryota; Metazoa; Chordata; Craniata; Vertebrata; Euteleostomi; Amphibia; Batrachia; Anura; Pipoidea; Pipidae; Xenopodinae; Xenopus; Xenopus	RecName: Full=Ephrin type-A receptor 4-A;^Eukaryota; Metazoa; Chordata; Craniata; Vertebrata; Euteleostomi; Amphibia; Batrachia; Anura; Pipoidea; Pipidae; Xenopodinae; Xenopus; Xenopus	Ephrin receptor ligand binding domain	.	ExpAA=39.99^PredHel=2^Topology=i7-29o548-570i	GO:0007155|cell adhesion;GO:0007399|nervous system development;GO:0043087|regulation of GTPase activityGO:0006468|protein phosphorylation	GO:0005524|ATP binding;GO:0005004|GPI-linked ephrin receptor activity;GO:0005005|transmembrane-ephrin receptor activityGO:0005515|protein binding;GO:0004672|protein kinase activity;GO:0005524|ATP binding	GO:0031901|early endosome membrane;GO:0005887|integral component of plasma membrane	K05105|EPHA4, SEK, TYRO1; Eph receptor A4 [EC:2.7.10.1]	map04360|Axon guidance;map04015|Rap1 signaling pathway;map04014|Ras signaling pathway;map04151|PI3K-Akt signaling pathway
DWJXBPHD3indivi_f12p60_1850_transcript25273_g1	541.475	-2.1603	0.000273834	0.00394203	PREDICTED: Picoides pubescens reticulon 4 (RTN4), transcript variant X2, mRNA	PREDICTED: reticulon-4 isoform X8 [Xenopus tropicalis]	RecName: Full=Reticulon-4;^Eukaryota; Metazoa; Chordata; Craniata; Vertebrata; Euteleostomi; Mammalia; Eutheria; Euarchontoglires; Primates; Haplorrhini; Catarrhini; Hominidae; Homo	RecName: Full=Reticulon-4;^Eukaryota; Metazoa; Chordata; Craniata; Vertebrata; Euteleostomi; Mammalia; Eutheria; Euarchontoglires; Primates; Haplorrhini; Catarrhini; Hominidae; Homo	Reticulon	Reticulon	ExpAA=53.34^PredHel=2^Topology=i32-54o134-156i	GO:0006915|apoptotic process;GO:0007413|axonal fasciculation;GO:0060317|cardiac epithelial to mesenchymal transition;GO:0021801|cerebral cortex radial glia guided migration;GO:0071787|endoplasmic reticulum tubular network formation;GO:0071786|endoplasmic reticulum tubular network organization;GO:0030517|negative regulation of axon extension;GO:0050771|negative regulation of axonogenesis;GO:003030…	GO:0045296|cadherin binding;GO:0003723|RNA binding;GO:0031625|ubiquitin protein ligase binding	GO:0042995|cell projection;GO:0005783|endoplasmic reticulum;GO:0005789|endoplasmic reticulum membrane;GO:0071782|endoplasmic reticulum tubular network;GO:0070062|extracellular exosome;GO:0030176|integral component of endoplasmic reticulum membrane;GO:0005622|intracellular;GO:0005635|nuclear envelope;GO:0005886|plasma membrane;GO:0014069|postsynaptic density of dendrite	.	.
DWJXBPHD3indivi_f2p15_1858_transcript24926_g1	33.6118	-4.61117	2.25983e-08	7.23639e-07	Protopterus aethiopicus partial mRNA for type I keratin 15 (krt15 gene)	PREDICTED: keratin, type I cytoskeletal 42-like [Xenopus tropicalis]	RecName: Full=Keratin, type I cytoskeletal 17;^Eukaryota; Metazoa; Chordata; Craniata; Vertebrata; Euteleostomi; Mammalia; Eutheria; Laurasiatheria; Cetartiodactyla; Ruminantia; Pecora; Bovidae; Bovinae; Bos	RecName: Full=Keratin, type I cytoskeletal 14;^Eukaryota; Metazoa; Chordata; Craniata; Vertebrata; Euteleostomi; Mammalia; Eutheria; Euarchontoglires; Primates; Haplorrhini; Catarrhini; Hominidae; Homo	Intermediate filament protein	Keratin, type I cytoskeletal	.	GO:0007568|aging;GO:0070268|cornification;GO:0008544|epidermis development;GO:0042633|hair cycle;GO:0031581|hemidesmosome assembly;GO:0045110|intermediate filament bundle assembly;GO:0031424|keratinization;GO:0010212|response to ionizing radiation;GO:0010043|response to zinc ionGO:0006869|lipid transport;GO:0042157|lipoprotein metabolic process	GO:1990254|keratin filament binding;GO:0005200|structural constituent of cytoskeletonGO:0005198|structural molecule activity;GO:0008289|lipid binding	GO:0045178|basal part of cell;GO:0071944|cell periphery;GO:0005737|cytoplasm;GO:0005829|cytosol;GO:0070062|extracellular exosome;GO:0005882|intermediate filament;GO:0045095|keratin filament;GO:0005634|nucleusGO:0005882|intermediate filament;GO:0005576|extracellular region	K07604|KRT1; type I keratin, acidic	.
DWJXBPHD3indivi_f2p60_2239_transcript19805_g1	105.429	-3.08216	1.28296e-12	7.69674e-11	PREDICTED: Dasypus novemcinctus epidermal growth factor receptor pathway substrate 8 (EPS8), transcript variant X4, mRNA	hypothetical protein Y1Q_025172 [Alligator mississippiensis]	RecName: Full=Epidermal growth factor receptor kinase substrate 8;^Eukaryota; Metazoa; Chordata; Craniata; Vertebrata; Euteleostomi; Mammalia; Eutheria; Euarchontoglires; Glires; Rodentia; Myomorpha; Muroidea; Muridae; Murinae; Rattus	RecName: Full=Epidermal growth factor receptor kinase substrate 8;^Eukaryota; Metazoa; Chordata; Craniata; Vertebrata; Euteleostomi; Mammalia; Eutheria; Euarchontoglires; Primates; Haplorrhini; Catarrhini; Hominidae; Pongo	Phosphotyrosine-binding domain	epidermal growth factor receptor	.	GO:0051764|actin crosslink formation;GO:0051017|actin filament bundle assembly;GO:0070358|actin polymerization-dependent cell motility;GO:0051016|barbed-end actin filament capping;GO:0036336|dendritic cell migration;GO:0010458|exit from mitosis;GO:0016601|Rac protein signal transduction;GO:0030832|regulation of actin filament length;GO:0008360|regulation of cell shape	GO:0003779|actin binding;GO:0048365|Rac GTPase binding;GO:0035591|signaling adaptor activityGO:0005515|protein binding	GO:0005938|cell cortex;GO:0030054|cell junction;GO:0030426|growth cone;GO:0032587|ruffle membrane;GO:0032420|stereocilium;GO:0045202|synapse	K17277|EPS8; epidermal growth factor receptor kinase substrate 8	.
DWJXBPHD3indivi_f4p60_3272_transcript10059_g2	229.88	-6.45451	1.03927e-09	4.13963e-08	Hyla chrysoscelis troponin T mRNA, complete cds	PREDICTED: troponin T, fast skeletal muscle isoform X20 [Xenopus tropicalis]	RecName: Full=Troponin T, fast skeletal muscle;^Eukaryota; Metazoa; Chordata; Craniata; Vertebrata; Euteleostomi; Mammalia; Eutheria; Euarchontoglires; Glires; Rodentia; Myomorpha; Muroidea; Muridae; Murinae; Rattus	RecName: Full=Troponin T, fast skeletal muscle;^Eukaryota; Metazoa; Chordata; Craniata; Vertebrata; Euteleostomi; Mammalia; Eutheria; Euarchontoglires; Glires; Rodentia; Myomorpha; Muroidea; Muridae; Murinae; Rattus	Troponin	Troponin T type	.	GO:0006936|muscle contraction;GO:0006937|regulation of muscle contraction;GO:0006942|regulation of striated muscle contraction	GO:0031014|troponin T binding	GO:0005861|troponin complexGO:0005861|troponin complex	K12046|TNNT3; troponin T, fast skeletal muscle	.
DWJXBPHD3indivi_f4p60_2557_transcript15966_g1	185.606	-1.08117	0.00221025	0.0244239	PREDICTED: Mustela putorius furo solute carrier family 5 (sodium/glucose cotransporter), member 1 (SLC5A1), mRNA	PREDICTED: sodium/glucose cotransporter 1-like isoform X2 [Xenopus tropicalis]	RecName: Full=Sodium/glucose cotransporter 1;^Eukaryota; Metazoa; Chordata; Craniata; Vertebrata; Euteleostomi; Mammalia; Eutheria; Laurasiatheria; Cetartiodactyla; Ruminantia; Pecora; Bovidae; Caprinae; Ovis	RecName: Full=Sodium/glucose cotransporter 1;^Eukaryota; Metazoa; Chordata; Craniata; Vertebrata; Euteleostomi; Mammalia; Eutheria; Laurasiatheria; Cetartiodactyla; Ruminantia; Pecora; Bovidae; Caprinae; Ovis	Sodium:solute symporter family	.	ExpAA=318.50^PredHel=15^Topology=i45-64o69-91i98-117o121-143i163-185o195-217i222-239o290-307i328-350o396-418i439-461o471-493i500-522o542-564i651-673o	GO:0006810|transport;GO:0055085|transmembrane transport	GO:0005412|glucose:sodium symporter activityGO:0005215|transporter activity	GO:0070062|extracellular exosome;GO:0016021|integral component of membraneGO:0016020|membrane	K14158|SLC5A1, SGLT1; solute carrier family 5 (sodium/glucose cotransporter), member 1	map04978|Mineral absorption;map04973|Carbohydrate digestion and absorption;map04976|Bile secretion
DWJXBPHD3indivi_f2p40_6547_transcript697_g1	77.8193	-1.18315	1.25296e-06	3.00916e-05	PREDICTED: Meleagris gallopavo NIPA-like domain containing 2 (NIPAL2), mRNA	uncharacterized protein LOC734780 [Xenopus laevis]	RecName: Full=NIPA-like protein 2;^Eukaryota; Metazoa; Chordata; Craniata; Vertebrata; Euteleostomi; Mammalia; Eutheria; Euarchontoglires; Glires; Rodentia; Myomorpha; Muroidea; Muridae; Murinae; Mus; Mus	RecName: Full=NIPA-like protein 2;^Eukaryota; Metazoa; Chordata; Craniata; Vertebrata; Euteleostomi; Mammalia; Eutheria; Euarchontoglires; Glires; Rodentia; Myomorpha; Muroidea; Muridae; Murinae; Mus; Mus	Magnesium transporter NIPA	NIPA-like domain containing	ExpAA=196.00^PredHel=9^Topology=o29-48i68-90o94-116i125-144o159-181i188-210o225-247i260-282o286-308i	GO:0015693|magnesium ion transportGO:0015693|magnesium ion transport	GO:0015095|magnesium ion transmembrane transporter activityGO:0015095|magnesium ion transmembrane transporter activity	GO:0016021|integral component of membrane;GO:0016020|membraneGO:0016021|integral component of membrane;GO:0016020|membrane	.	.
DWJXBPHD3indivi_f34p60_2737_transcript14003_g1	28.3637	-2.35972	0.000884267	0.0110896	Xenopus laevis frizzled class receptor 1 (fzd1), mRNA	frizzled-1 precursor [Xenopus laevis]	RecName: Full=Frizzled-1;^Eukaryota; Metazoa; Chordata; Craniata; Vertebrata; Euteleostomi; Amphibia; Batrachia; Anura; Pipoidea; Pipidae; Xenopodinae; Xenopus; Xenopus	RecName: Full=Frizzled-1;^Eukaryota; Metazoa; Chordata; Craniata; Vertebrata; Euteleostomi; Amphibia; Batrachia; Anura; Pipoidea; Pipidae; Xenopodinae; Xenopus; Xenopus	Fz domain	.	ExpAA=165.81^PredHel=6^Topology=i233-255o265-287i313-335o404-426i447-469o505-527i	GO:0007275|multicellular organism developmentGO:0007166|cell surface receptor signaling pathway	GO:0004930|G-protein coupled receptor activity;GO:0042813|Wnt-activated receptor activityGO:0005515|protein binding	GO:0016021|integral component of membrane;GO:0005886|plasma membraneGO:0016020|membrane	K02432|FZD1_7, fz; frizzled 1/7	map04390|Hippo signaling pathway;map05205|Proteoglycans in cancer;map04310|Wnt signaling pathway;map05200|Pathways in cancer;map05166|HTLV-I infection;map05217|Basal cell carcinoma;map04550|Signaling pathways regulating pluripotency of stem cells;map04916|Melanogenesis
DWJXBPHD3indivi_f2p60_1841_transcript25420_g3	49.4364	-5.87349	7.61801e-11	3.63537e-09	PREDICTED: Clupea harengus beta-1,4-galactosyltransferase 3-like (LOC105891829), mRNA	UDP-Gal:betaGlcNAc beta 1,4- galactosyltransferase, polypeptide 3 [Xenopus laevis]	RecName: Full=Beta-1,4-galactosyltransferase 3;^Eukaryota; Metazoa; Chordata; Craniata; Vertebrata; Euteleostomi; Mammalia; Eutheria; Euarchontoglires; Glires; Rodentia; Myomorpha; Muroidea; Cricetidae; Cricetinae; Cricetulus	RecName: Full=Beta-1,4-galactosyltransferase 3;^Eukaryota; Metazoa; Chordata; Craniata; Vertebrata; Euteleostomi; Mammalia; Eutheria; Euarchontoglires; Glires; Rodentia; Myomorpha; Muroidea; Cricetidae; Cricetinae; Cricetulus	N-terminal region of glycosyl transferase group 7	.	ExpAA=18.77^PredHel=1^Topology=i7-25o	GO:0005975|carbohydrate metabolic process;GO:0006486|protein glycosylation	GO:0003831|beta-N-acetylglucosaminylglycopeptide beta-1,4-galactosyltransferase activity;GO:0046872|metal ion binding;GO:0003945|N-acetyllactosamine synthase activity	GO:0032580|Golgi cisterna membrane;GO:0016021|integral component of membrane	K07968|B4GALT3; beta-1,4-galactosyltransferase 3 [EC:2.4.1.90 2.4.1.38 2.4.1.-]	map00513|Various types of N-glycan biosynthesis;map00510|N-Glycan biosynthesis;map00514|Other types of O-glycan biosynthesis;map00533|Glycosaminoglycan biosynthesis - keratan sulfate;map01100|Metabolic pathways;map00601|Glycosphingolipid biosynthesis - lacto and neolacto series
DWJXBPHD3indivi_f18p60_2139_transcript21224_g2	406.743	-1.47043	1.282e-06	3.06387e-05	PREDICTED: Xenopus (Silurana) tropicalis potassium channel, calcium activated intermediate/small conductance subfamily N alpha, member 4 (kcnn4), mRNA	PREDICTED: intermediate conductance calcium-activated potassium channel protein 4 [Xenopus tropicalis]	RecName: Full=Intermediate conductance calcium-activated potassium channel protein 4;^Eukaryota; Metazoa; Chordata; Craniata; Vertebrata; Euteleostomi; Mammalia; Eutheria; Euarchontoglires; Glires; Rodentia; Myomorpha; Muroidea; Muridae; Murinae; Rattus	RecName: Full=Intermediate conductance calcium-activated potassium channel protein 4;^Eukaryota; Metazoa; Chordata; Craniata; Vertebrata; Euteleostomi; Mammalia; Eutheria; Euarchontoglires; Glires; Rodentia; Myomorpha; Muroidea; Muridae; Murinae; Rattus	Calcium-activated SK potassium channel	potassium intermediate small conductance calcium-activated channel, subfamily N, member	ExpAA=144.21^PredHel=7^Topology=i69-91o101-123i144-166o181-203i248-267o282-304i306-328o	GO:0006820|anion transport;GO:0002376|immune system process;GO:0071435|potassium ion export;GO:0006813|potassium ion transportGO:0006813|potassium ion transport	GO:0005516|calmodulin binding;GO:0022894|Intermediate conductance calcium-activated potassium channel activity;GO:0016286|small conductance calcium-activated potassium channel activityGO:0016286|small conductance calcium-activated potassium channel activity;GO:0005516|calmodulin binding;GO:0015269|calcium-activated potassium channel activity	GO:0016324|apical plasma membrane;GO:0016323|basolateral plasma membrane;GO:0016021|integral component of membrane;GO:0045121|membrane raft;GO:0043025|neuronal cell bodyGO:0016021|integral component of membrane	.	.
DWJXBPHD3indivi_f3p60_1456_transcript30089_g1	319.099	-8.9281	2.09412e-21	3.34558e-19	Xenopus tropicalis Actin, alpha sarcomeric/skeletal (act3), mRNA	actin, alpha, cardiac muscle 1 [Alligator mississippiensis]	RecName: Full=Actin, alpha sarcomeric/skeletal {ECO:0000250|UniProtKB:P04752};^Eukaryota; Metazoa; Chordata; Craniata; Vertebrata; Euteleostomi; Amphibia; Batrachia; Anura; Pipoidea; Pipidae; Xenopodinae; Xenopus; Silurana	RecName: Full=Actin, alpha sarcomeric/skeletal {ECO:0000250|UniProtKB:P04752};^Eukaryota; Metazoa; Chordata; Craniata; Vertebrata; Euteleostomi; Amphibia; Batrachia; Anura; Pipoidea; Pipidae; Xenopodinae; Xenopus; Silurana	Actin	Actin-related protein	.	.	GO:0005524|ATP binding	GO:0005737|cytoplasm;GO:0005856|cytoskeleton	K12314|ACTC1; actin, alpha cardiac muscle	map05410|Hypertrophic cardiomyopathy (HCM);map05414|Dilated cardiomyopathy;map04260|Cardiac muscle contraction;map04261|Adrenergic signaling in cardiomyocytes
DWJXBPHD3indivi_f5p60_1555_transcript29042_g1	2943.36	-3.55681	1.08206e-05	0.000217865	PREDICTED: Protobothrops mucrosquamatus keratin, type I cytoskeletal 14-like (LOC107303095), mRNA	PREDICTED: keratin, type I cytoskeletal 12-like [Xenopus tropicalis]	RecName: Full=Keratin, type I cytoskeletal 10;^Eukaryota; Metazoa; Chordata; Craniata; Vertebrata; Euteleostomi; Mammalia; Eutheria; Euarchontoglires; Glires; Rodentia; Myomorpha; Muroidea; Muridae; Murinae; Rattus	RecName: Full=Keratin, type I cytoskeletal 10;^Eukaryota; Metazoa; Chordata; Craniata; Vertebrata; Euteleostomi; Mammalia; Eutheria; Euarchontoglires; Glires; Rodentia; Myomorpha; Muroidea; Muridae; Murinae; Rattus	Intermediate filament protein	Keratin 10	.	GO:0030216|keratinocyte differentiation;GO:0018149|peptide cross-linking	GO:0030280|structural constituent of epidermisGO:0005198|structural molecule activity	GO:0001533|cornified envelope;GO:0005737|cytoplasm;GO:0070062|extracellular exosome;GO:0005615|extracellular space;GO:0005882|intermediate filament;GO:0005634|nucleusGO:0005882|intermediate filament	K07604|KRT1; type I keratin, acidic	.
DWJXBPHD3indivi_f6p60_2469_transcript17082_g1	13.0795	-1.81004	0.000924838	0.0115786	PREDICTED: Esox lucius interferon-induced very large GTPase 1-like (LOC105009333), transcript variant X2, mRNA	PREDICTED: C2 domain-containing protein 2-like isoform X1 [Xenopus tropicalis]	RecName: Full=Phospholipid transfer protein C2CD2L {ECO:0000305};^Eukaryota; Metazoa; Chordata; Craniata; Vertebrata; Euteleostomi; Mammalia; Eutheria; Euarchontoglires; Primates; Haplorrhini; Catarrhini; Hominidae; Homo	RecName: Full=Phospholipid transfer protein C2CD2L {ECO:0000305};^Eukaryota; Metazoa; Chordata; Craniata; Vertebrata; Euteleostomi; Mammalia; Eutheria; Euarchontoglires; Primates; Haplorrhini; Catarrhini; Hominidae; Homo	C2 domain	C2cd2-like	ExpAA=43.39^PredHel=2^Topology=o22-41i54-76o	GO:0035774|positive regulation of insulin secretion involved in cellular response to glucose stimulus	GO:0043559|insulin binding;GO:0035091|phosphatidylinositol binding;GO:0008526|phosphatidylinositol transporter activity;GO:0005548|phospholipid transporter activity	GO:0032541|cortical endoplasmic reticulum;GO:0005789|endoplasmic reticulum membrane;GO:0016021|integral component of membrane;GO:0005886|plasma membrane	.	.
DWJXBPHD3indivi_f4p60_2344_transcript18530_g1	3056.4	-2.88318	0.000810319	0.0102496	Xenopus laevis keratin 5, type II (krt5.2), mRNA	keratin 5, type II [Xenopus tropicalis]	RecName: Full=Keratin, type II cytoskeletal 5;^Eukaryota; Metazoa; Chordata; Craniata; Vertebrata; Euteleostomi; Mammalia; Eutheria; Euarchontoglires; Glires; Rodentia; Myomorpha; Muroidea; Muridae; Murinae; Rattus	RecName: Full=Keratin, type II cytoskeletal 75;^Eukaryota; Metazoa; Chordata; Craniata; Vertebrata; Euteleostomi; Mammalia; Eutheria; Laurasiatheria; Cetartiodactyla; Ruminantia; Pecora; Bovidae; Bovinae; Bos	Keratin type II head	structural constituent of epidermis	.	GO:0002244|hematopoietic progenitor cell differentiation	GO:0005198|structural molecule activityGO:0005198|structural molecule activity	GO:0070062|extracellular exosome;GO:0045095|keratin filamentGO:0005882|intermediate filament	K07605|KRT2; type II keratin, basic	.
DWJXBPHD3indivi_f2p60_2304_transcript18962_g1	13.042	-4.07397	2.17133e-07	5.98766e-06	PREDICTED: Alligator sinensis cholinergic receptor, nicotinic, alpha 7 (neuronal) (CHRNA7), mRNA	PREDICTED: CHRNA7-FAM7A fusion protein [Alligator mississippiensis]	RecName: Full=Neuronal acetylcholine receptor subunit alpha-7;^Eukaryota; Metazoa; Chordata; Craniata; Vertebrata; Euteleostomi; Archelosauria; Archosauria; Dinosauria; Saurischia; Theropoda; Coelurosauria; Aves; Neognathae; Galloanserae; Galliformes; Phasianidae; Phasianinae; Gallus	RecName: Full=Neuronal acetylcholine receptor subunit alpha-7;^Eukaryota; Metazoa; Chordata; Craniata; Vertebrata; Euteleostomi; Archelosauria; Archosauria; Dinosauria; Saurischia; Theropoda; Coelurosauria; Aves; Neognathae; Galloanserae; Galliformes; Phasianidae; Phasianinae; Gallus	Neurotransmitter-gated ion-channel ligand binding domain	cholinergic receptor, nicotinic	ExpAA=93.76^PredHel=4^Topology=o232-254i261-283o293-315i481-503o	GO:0000187|activation of MAPK activity;GO:0006816|calcium ion transport;GO:0006874|cellular calcium ion homeostasis;GO:0050890|cognition;GO:0032720|negative regulation of tumor necrosis factor production;GO:0045766|positive regulation of angiogenesis;GO:0008284|positive regulation of cell proliferation;GO:0001666|response to hypoxia;GO:0035094|response to nicotine;GO:0007165|signal transductionGO…	GO:0042166|acetylcholine binding;GO:0015464|acetylcholine receptor activity;GO:0022848|acetylcholine-gated cation-selective channel activity;GO:0001540|amyloid-beta binding;GO:0017081|chloride channel regulator activity;GO:0042803|protein homodimerization activity;GO:0015643|toxic substance bindingGO:0005230|extracellular ligand-gated ion channel activity	GO:0005892|acetylcholine-gated channel complex;GO:0030424|axon;GO:0030054|cell junction;GO:0005737|cytoplasm;GO:0030425|dendrite;GO:0043204|perikaryon;GO:0005886|plasma membrane;GO:0045211|postsynaptic membraneGO:0016021|integral component of membrane	.	.
DWJXBPHD3indivi_f5p60_3370_transcript9445_g1	4487.16	-5.54263	1.76725e-06	4.14274e-05	Hyla chrysoscelis troponin T mRNA, complete cds	PREDICTED: troponin T, fast skeletal muscle isoform X20 [Xenopus tropicalis]	RecName: Full=Troponin T, fast skeletal muscle;^Eukaryota; Metazoa; Chordata; Craniata; Vertebrata; Euteleostomi; Mammalia; Eutheria; Euarchontoglires; Glires; Rodentia; Myomorpha; Muroidea; Muridae; Murinae; Rattus	RecName: Full=Troponin T, fast skeletal muscle;^Eukaryota; Metazoa; Chordata; Craniata; Vertebrata; Euteleostomi; Mammalia; Eutheria; Euarchontoglires; Glires; Rodentia; Myomorpha; Muroidea; Muridae; Murinae; Rattus	Troponin	Troponin T type	.	GO:0006936|muscle contraction;GO:0006937|regulation of muscle contraction;GO:0006942|regulation of striated muscle contraction	GO:0031014|troponin T binding	GO:0005861|troponin complexGO:0005861|troponin complex	K12046|TNNT3; troponin T, fast skeletal muscle	.
DWJXBPHD3indivi_f2p60_2408_transcript17678_g4	56061.9	-3.72668	5.62836e-07	1.45644e-05	Hyla cinerea toe pad keratin 2 mRNA, complete cds	PREDICTED: keratin, type II cytoskeletal cochleal-like [Xenopus tropicalis]	RecName: Full=Keratin, type II cytoskeletal 75;^Eukaryota; Metazoa; Chordata; Craniata; Vertebrata; Euteleostomi; Mammalia; Eutheria; Euarchontoglires; Primates; Haplorrhini; Catarrhini; Hominidae; Homo	RecName: Full=Keratin, type II cytoskeletal 75;^Eukaryota; Metazoa; Chordata; Craniata; Vertebrata; Euteleostomi; Mammalia; Eutheria; Euarchontoglires; Primates; Haplorrhini; Catarrhini; Hominidae; Homo	Keratin type II head	structural constituent of epidermis	.	GO:0070268|cornification;GO:0002244|hematopoietic progenitor cell differentiation;GO:0031424|keratinization	GO:0005198|structural molecule activityGO:0005198|structural molecule activity	GO:0005829|cytosol;GO:0070062|extracellular exosome;GO:0005882|intermediate filament;GO:0045095|keratin filamentGO:0005882|intermediate filament	K07605|KRT2; type II keratin, basic	.
DWJXBPHD3indivi_f4p42_4728_transcript3230_g1	3741.46	-1.6248	0.000472224	0.0064029	PREDICTED: Pseudopodoces humilis angiotensin I converting enzyme (ACE), mRNA	angiotensin-converting enzyme precursor [Xenopus tropicalis]	RecName: Full=Angiotensin-converting enzyme;^Eukaryota; Metazoa; Chordata; Craniata; Vertebrata; Euteleostomi; Archelosauria; Archosauria; Dinosauria; Saurischia; Theropoda; Coelurosauria; Aves; Neognathae; Galloanserae; Galliformes; Phasianidae; Phasianinae; Gallus	RecName: Full=Angiotensin-converting enzyme;^Eukaryota; Metazoa; Chordata; Craniata; Vertebrata; Euteleostomi; Archelosauria; Archosauria; Dinosauria; Saurischia; Theropoda; Coelurosauria; Aves; Neognathae; Galloanserae; Galliformes; Phasianidae; Phasianinae; Gallus	Angiotensin-converting enzyme	Angiotensin I converting enzyme peptidyl-dipeptidase A	ExpAA=26.29^PredHel=1^Topology=o1248-1270i	GO:0008283|cell proliferation;GO:0060319|primitive erythrocyte differentiationGO:0006508|proteolysis	GO:0004180|carboxypeptidase activity;GO:0008239|dipeptidyl-peptidase activity;GO:0008237|metallopeptidase activity;GO:0008241|peptidyl-dipeptidase activity;GO:0008270|zinc ion bindingGO:0008237|metallopeptidase activity;GO:0008241|peptidyl-dipeptidase activity	GO:0016021|integral component of membraneGO:0016020|membrane	.	.
DWJXBPHD3indivi_f2p42_5279_transcript1996_g1	267.823	-1.27548	6.20761e-06	0.000132423	PREDICTED: Xenopus (Silurana) tropicalis adhesion G protein-coupled receptor A3 (adgra3), mRNA	PREDICTED: probable G-protein coupled receptor 125 [Xenopus tropicalis]	RecName: Full=Adhesion G protein-coupled receptor A3 {ECO:0000303|PubMed:25713288};^Eukaryota; Metazoa; Chordata; Craniata; Vertebrata; Euteleostomi; Mammalia; Eutheria; Euarchontoglires; Primates; Haplorrhini; Catarrhini; Hominidae; Homo	RecName: Full=Adhesion G protein-coupled receptor A3;^Eukaryota; Metazoa; Chordata; Craniata; Vertebrata; Euteleostomi; Mammalia; Eutheria; Euarchontoglires; Glires; Rodentia; Myomorpha; Muroidea; Muridae; Murinae; Mus; Mus	Leucine rich repeat	leucine Rich Repeat	.	GO:0007166|cell surface receptor signaling pathway	GO:0004930|G-protein coupled receptor activityGO:0005515|protein binding	GO:0009897|external side of plasma membrane;GO:0016021|integral component of membrane	K08462|GPR125; G protein-coupled receptor 125;K08462|GPR125; G protein-coupled receptor 125	.
DWJXBPHD3indivi_f3p60_783_transcript35371_g2	5862.57	-2.25965	3.88478e-05	0.000705435	Rana catesbeiana immunoglobulin-associated J chain mRNA, complete cds	immunoglobulin-associated J chain [Rana catesbeiana]	RecName: Full=Immunoglobulin J chain {ECO:0000312|MGI:MGI:96493};^Eukaryota; Metazoa; Chordata; Craniata; Vertebrata; Euteleostomi; Mammalia; Eutheria; Euarchontoglires; Glires; Rodentia; Myomorpha; Muroidea; Muridae; Murinae; Mus; Mus	RecName: Full=Immunoglobulin J chain {ECO:0000312|MGI:MGI:96493};^Eukaryota; Metazoa; Chordata; Craniata; Vertebrata; Euteleostomi; Mammalia; Eutheria; Euarchontoglires; Glires; Rodentia; Myomorpha; Muroidea; Muridae; Murinae; Mus; Mus	Immunoglobulin J chain	immunoglobulin J polypeptide, linker protein for immunoglobulin alpha and mu polypeptides	ExpAA=17.37^PredHel=1^Topology=i5-24o	GO:0002250|adaptive immune response;GO:0019731|antibacterial humoral response;GO:0003094|glomerular filtration;GO:0006959|humoral immune response;GO:0045087|innate immune response;GO:0032461|positive regulation of protein oligomerization;GO:0060267|positive regulation of respiratory burst;GO:0001895|retina homeostasis	GO:0003823|antigen binding;GO:0019862|IgA binding;GO:0034987|immunoglobulin receptor binding;GO:0042834|peptidoglycan binding;GO:0031210|phosphatidylcholine binding;GO:0030674|protein binding, bridging;GO:0042803|protein homodimerization activity;GO:0003697|single-stranded DNA binding	GO:0072562|blood microparticle;GO:0071750|dimeric IgA immunoglobulin complex;GO:0070062|extracellular exosome;GO:0005615|extracellular space;GO:0071748|monomeric IgA immunoglobulin complex;GO:0071756|pentameric IgM immunoglobulin complex;GO:0071752|secretory dimeric IgA immunoglobulin complex;GO:0071751|secretory IgA immunoglobulin complex	.	.
DWJXBPHD3indivi_f3p60_2564_transcript15906_g1	39.6796	-3.29024	0.00010085	0.00165251	PREDICTED: Latimeria chalumnae cholinergic receptor, nicotinic, delta (muscle) (CHRND), transcript variant X2, mRNA	acetylcholine receptor subunit delta precursor [Xenopus tropicalis]	RecName: Full=Acetylcholine receptor subunit delta;^Eukaryota; Metazoa; Chordata; Craniata; Vertebrata; Euteleostomi; Amphibia; Batrachia; Anura; Pipoidea; Pipidae; Xenopodinae; Xenopus; Xenopus	RecName: Full=Acetylcholine receptor subunit delta;^Eukaryota; Metazoa; Chordata; Craniata; Vertebrata; Euteleostomi; Amphibia; Batrachia; Anura; Pipoidea; Pipidae; Xenopodinae; Xenopus; Xenopus	Neurotransmitter-gated ion-channel ligand binding domain	.	ExpAA=108.45^PredHel=5^Topology=i27-49o274-296i308-325o340-362i502-524o	GO:0006811|ion transport	GO:0022848|acetylcholine-gated cation-selective channel activityGO:0005230|extracellular ligand-gated ion channel activity	GO:0030054|cell junction;GO:0016021|integral component of membrane;GO:0045211|postsynaptic membraneGO:0016021|integral component of membrane	K04816|CHRND; nicotinic acetylcholine receptor delta	map04080|Neuroactive ligand-receptor interaction
DWJXBPHD3indivi_f2p16_3297_transcript10154_g1	34.3724	-5.93057	4.28359e-08	1.30352e-06	PREDICTED: Mandrillus leucophaeus potassium channel, inwardly rectifying subfamily J, member 11 (KCNJ11), transcript variant X1, mRNA	PREDICTED: ATP-sensitive inward rectifier potassium channel 11 [Meleagris gallopavo]	RecName: Full=ATP-sensitive inward rectifier potassium channel 11;^Eukaryota; Metazoa; Chordata; Craniata; Vertebrata; Euteleostomi; Mammalia; Eutheria; Euarchontoglires; Glires; Rodentia; Myomorpha; Muroidea; Muridae; Murinae; Mus; Mus	RecName: Full=ATP-sensitive inward rectifier potassium channel 11;^Eukaryota; Metazoa; Chordata; Craniata; Vertebrata; Euteleostomi; Mammalia; Eutheria; Euarchontoglires; Glires; Lagomorpha; Leporidae; Oryctolagus	Inward rectifier potassium channel	.	ExpAA=59.64^PredHel=2^Topology=i75-97o149-171i	GO:0006813|potassium ion transport	GO:0015272|ATP-activated inward rectifier potassium channel activityGO:0005242|inward rectifier potassium channel activity	GO:0016021|integral component of membraneGO:0016021|integral component of membrane	K05004|KCNJ11; potassium inwardly-rectifying channel subfamily J member 11	map04911|Insulin secretion;map04930|Type II diabetes mellitus
DWJXBPHD3indivi_f2p21_1701_transcript27042_g1	13.7751	-2.72682	0.00371003	0.0369512	PREDICTED: Monodelphis domestica keratin 15 (KRT15), mRNA	Keratin, type I cytoskeletal 15 [Cathartes aura]	RecName: Full=Keratin, type I cytoskeletal 13;^Eukaryota; Metazoa; Chordata; Craniata; Vertebrata; Euteleostomi; Mammalia; Eutheria; Euarchontoglires; Glires; Rodentia; Myomorpha; Muroidea; Muridae; Murinae; Rattus	RecName: Full=Keratin, type I cytoskeletal 17;^Eukaryota; Metazoa; Chordata; Craniata; Vertebrata; Euteleostomi; Mammalia; Eutheria; Euarchontoglires; Glires; Rodentia; Myomorpha; Muroidea; Muridae; Murinae; Rattus	Intermediate filament protein	Keratin, type I cytoskeletal	.	GO:0031069|hair follicle morphogenesis;GO:0045109|intermediate filament organization;GO:0045103|intermediate filament-based process;GO:0031424|keratinization;GO:0030307|positive regulation of cell growth;GO:0051798|positive regulation of hair follicle development;GO:0045727|positive regulation of translation	GO:0042289|MHC class II protein binding;GO:0032395|MHC class II receptor activity;GO:0005200|structural constituent of cytoskeletonGO:0005198|structural molecule activity	GO:0071944|cell periphery;GO:0005737|cytoplasm;GO:0070062|extracellular exosome;GO:0005882|intermediate filament;GO:0045095|keratin filamentGO:0005882|intermediate filament	K07604|KRT1; type I keratin, acidic;K07604|KRT1; type I keratin, acidic	.
DWJXBPHD3indivi_f2p45_3362_transcript9439_g1	324.534	-1.59674	0.000137891	0.00215239	PREDICTED: Alligator mississippiensis cadherin, EGF LAG seven-pass G-type receptor 3 (CELSR3), mRNA	PREDICTED: solute carrier family 26 member 6 [Chrysemys picta bellii]	RecName: Full=Solute carrier family 26 member 6;^Eukaryota; Metazoa; Chordata; Craniata; Vertebrata; Euteleostomi; Mammalia; Eutheria; Euarchontoglires; Glires; Rodentia; Myomorpha; Muroidea; Muridae; Murinae; Mus; Mus	RecName: Full=Solute carrier family 26 member 6;^Eukaryota; Metazoa; Chordata; Craniata; Vertebrata; Euteleostomi; Mammalia; Eutheria; Euarchontoglires; Glires; Rodentia; Myomorpha; Muroidea; Muridae; Murinae; Mus; Mus	Sulfate permease family	.	ExpAA=214.64^PredHel=9^Topology=i97-119o129-151i179-201o255-277i284-306o338-360i373-395o410-427i468-490o	GO:0038166|angiotensin-activated signaling pathway;GO:0015701|bicarbonate transport;GO:0071320|cellular response to cAMP;GO:0071332|cellular response to fructose stimulus;GO:0071346|cellular response to interferon-gamma;GO:0006821|chloride transport;GO:0042045|epithelial fluid transport;GO:0015724|formate transport;GO:0050892|intestinal absorption;GO:0051454|intracellular pH elevation;GO:0015797|…	GO:0015301|anion:anion antiporter activity;GO:0015106|bicarbonate transmembrane transporter activity;GO:0005254|chloride channel activity;GO:0015108|chloride transmembrane transporter activity;GO:0015562|efflux transmembrane transporter activity;GO:0015660|formate efflux transmembrane transporter activity;GO:0015499|formate transmembrane transporter activity;GO:0015659|formate uptake transmembran…	GO:0016324|apical plasma membrane;GO:0016323|basolateral plasma membrane;GO:0031526|brush border membrane;GO:0034707|chloride channel complex;GO:0030659|cytoplasmic vesicle membrane;GO:0005783|endoplasmic reticulum;GO:0016021|integral component of membrane;GO:0005887|integral component of plasma membrane;GO:0005622|intracellular;GO:0016020|membrane;GO:0005886|plasma membrane;GO:0097225|sperm midp…	K14704|SLC26A6; solute carrier family 26 (sulfate anion transporter), member 6	map04978|Mineral absorption
DWJXBPHD3indivi_f19p60_3041_transcript12009_g1	320.609	-1.03169	0.00170158	0.0196217	PREDICTED: Anser cygnoides domesticus transmembrane protein 63C (TMEM63C), mRNA	PREDICTED: calcium permeable stress-gated cation channel 1 isoform X1 [Xenopus tropicalis]	RecName: Full=Calcium permeable stress-gated cation channel 1;^Eukaryota; Metazoa; Chordata; Craniata; Vertebrata; Euteleostomi; Mammalia; Eutheria; Euarchontoglires; Primates; Haplorrhini; Catarrhini; Hominidae; Homo	RecName: Full=Calcium permeable stress-gated cation channel 1;^Eukaryota; Metazoa; Chordata; Craniata; Vertebrata; Euteleostomi; Mammalia; Eutheria; Euarchontoglires; Primates; Haplorrhini; Catarrhini; Hominidae; Homo	Late exocytosis, associated with Golgi transport	transmembrane protein 63C	ExpAA=216.02^PredHel=10^Topology=o39-61i154-176o200-219i425-447o467-489i510-532o557-579i621-643o670-692i699-721o	GO:0006812|cation transport	GO:0005227|calcium activated cation channel activity	GO:0016021|integral component of membraneGO:0016020|membrane	.	.
DWJXBPHD3indivi_f3p60_3826_transcript6818_g1	48.1172	-3.8857	1.18151e-05	0.000234813	PREDICTED: Anas platyrhynchos trafficking protein, kinesin binding 1 (TRAK1), transcript variant X10, mRNA	trafficking kinesin-binding protein 1 [Bos taurus]	RecName: Full=Trafficking kinesin-binding protein 1;^Eukaryota; Metazoa; Chordata; Craniata; Vertebrata; Euteleostomi; Mammalia; Eutheria; Euarchontoglires; Primates; Haplorrhini; Catarrhini; Hominidae; Homo	RecName: Full=Trafficking kinesin-binding protein 1;^Eukaryota; Metazoa; Chordata; Craniata; Vertebrata; Euteleostomi; Mammalia; Eutheria; Euarchontoglires; Primates; Haplorrhini; Catarrhini; Hominidae; Homo	HAP1 N-terminal conserved region	Trafficking protein, kinesin binding	.	GO:0098957|anterograde axonal transport of mitochondrion;GO:0008333|endosome to lysosome transport;GO:0006493|protein O-linked glycosylation;GO:0006605|protein targeting;GO:0006357|regulation of transcription from RNA polymerase II promoter	GO:0050811|GABA receptor binding	GO:1904115|axon cytoplasm;GO:0005737|cytoplasm;GO:0005769|early endosome;GO:0005739|mitochondrion;GO:0005634|nucleus	K15369|TRAK1; trafficking kinesin-binding protein 1	.
DWJXBPHD3indivi_f2p60_2266_transcript19517_g4	426.433	-3.53029	1.69666e-07	4.8012e-06	Xenopus laevis keratin 5, type II (krt5.2), mRNA	keratin 5, type II [Xenopus tropicalis]	RecName: Full=Keratin, type II cytoskeletal 5;^Eukaryota; Metazoa; Chordata; Craniata; Vertebrata; Euteleostomi; Mammalia; Eutheria; Euarchontoglires; Glires; Rodentia; Myomorpha; Muroidea; Muridae; Murinae; Rattus	RecName: Full=Keratin, type II cytoskeletal 75;^Eukaryota; Metazoa; Chordata; Craniata; Vertebrata; Euteleostomi; Mammalia; Eutheria; Euarchontoglires; Primates; Haplorrhini; Catarrhini; Hominidae; Homo	Keratin type II head	structural constituent of epidermis	.	GO:0070268|cornification;GO:0002244|hematopoietic progenitor cell differentiation;GO:0031424|keratinization	GO:0005198|structural molecule activityGO:0005198|structural molecule activity	GO:0005829|cytosol;GO:0070062|extracellular exosome;GO:0005882|intermediate filament;GO:0045095|keratin filamentGO:0005882|intermediate filament	K07605|KRT2; type II keratin, basic	.
DWJXBPHD3indivi_f2p22_5198_transcript2167_g1	5418.23	-9.05391	1.63757e-18	2.05717e-16	Rana pipiens type 2 myosin heavy chain mRNA, partial cds	PREDICTED: myosin heavy chain, fast skeletal muscle-like [Austrofundulus limnaeus]	RecName: Full=Myosin-8;^Eukaryota; Metazoa; Chordata; Craniata; Vertebrata; Euteleostomi; Mammalia; Eutheria; Euarchontoglires; Glires; Rodentia; Myomorpha; Muroidea; Muridae; Murinae; Mus; Mus	RecName: Full=Myosin-8;^Eukaryota; Metazoa; Chordata; Craniata; Vertebrata; Euteleostomi; Mammalia; Eutheria; Euarchontoglires; Glires; Rodentia; Myomorpha; Muroidea; Muridae; Murinae; Mus; Mus	Myosin N-terminal SH3-like domain	myosin heavy chain	.	GO:0046034|ATP metabolic process;GO:0030049|muscle filament sliding;GO:0003009|skeletal muscle contraction	GO:0003779|actin binding;GO:0005524|ATP binding;GO:0016887|ATPase activity;GO:0000146|microfilament motor activityGO:0003774|motor activity;GO:0005524|ATP binding	GO:0005737|cytoplasm;GO:0030016|myofibril;GO:0016459|myosin complex;GO:0032982|myosin filamentGO:0016459|myosin complex	K10352|MYH; myosin heavy chain	map04530|Tight junction
DWJXBPHD3indivi_f4p60_2726_transcript14386_g1	349.348	-1.51299	0.000592385	0.00789381	PREDICTED: Chrysemys picta bellii synaptotagmin-like 4 (SYTL4), transcript variant X1, mRNA	PREDICTED: synaptotagmin-like protein 4 [Xenopus tropicalis]	RecName: Full=Synaptotagmin-like protein 4;^Eukaryota; Metazoa; Chordata; Craniata; Vertebrata; Euteleostomi; Mammalia; Eutheria; Euarchontoglires; Primates; Haplorrhini; Catarrhini; Hominidae; Homo	RecName: Full=Synaptotagmin-like protein 4;^Eukaryota; Metazoa; Chordata; Craniata; Vertebrata; Euteleostomi; Mammalia; Eutheria; Euarchontoglires; Primates; Haplorrhini; Catarrhini; Hominidae; Homo	FYVE-type zinc finger	transporter activity	.	GO:0048791|calcium ion-regulated exocytosis of neurotransmitter;GO:0006886|intracellular protein transport;GO:0071985|multivesicular body sorting pathway;GO:0046676|negative regulation of insulin secretion;GO:0002576|platelet degranulation;GO:0045921|positive regulation of exocytosis;GO:0050714|positive regulation of protein secretion;GO:0017158|regulation of calcium ion-dependent exocytosis;GO:0…	GO:0005509|calcium ion binding;GO:0005544|calcium-dependent phospholipid binding;GO:0030276|clathrin binding;GO:0042043|neurexin family protein binding;GO:0005543|phospholipid binding;GO:0017137|Rab GTPase binding;GO:0019905|syntaxin binding	GO:0005829|cytosol;GO:0005768|endosome;GO:0070382|exocytic vesicle;GO:0019898|extrinsic component of membrane;GO:0005815|microtubule organizing center;GO:0005654|nucleoplasm;GO:0005886|plasma membrane;GO:0031092|platelet alpha granule membrane;GO:0098793|presynapse;GO:0030658|transport vesicle membrane	K17598|SYTL; synaptotagmin-like protein	.
DWJXBPHD3indivi_f6p60_3292_transcript10140_g1	240.219	-2.6266	0.000132628	0.00208936	PREDICTED: Gekko japonicus DDB1 and CUL4 associated factor 6 (DCAF6), partial mRNA	PREDICTED: DDB1- and CUL4-associated factor 6 isoform X2 [Xenopus tropicalis]	RecName: Full=DDB1- and CUL4-associated factor 6;^Eukaryota; Metazoa; Chordata; Craniata; Vertebrata; Euteleostomi; Mammalia; Eutheria; Euarchontoglires; Primates; Haplorrhini; Catarrhini; Hominidae; Homo	RecName: Full=DDB1- and CUL4-associated factor 6;^Eukaryota; Metazoa; Chordata; Craniata; Vertebrata; Euteleostomi; Mammalia; Eutheria; Euarchontoglires; Primates; Haplorrhini; Catarrhini; Hominidae; Homo	WD domain, G-beta repeat	ddb1 and cul4 associated factor	.	GO:0045944|positive regulation of transcription from RNA polymerase II promoter;GO:0043687|post-translational protein modification;GO:0016567|protein ubiquitination	GO:0030374|ligand-dependent nuclear receptor transcription coactivator activityGO:0005515|protein binding	GO:0080008|Cul4-RING E3 ubiquitin ligase complex;GO:0005829|cytosol;GO:0005925|focal adhesion;GO:0005654|nucleoplasm;GO:0005634|nucleus	K11795|IQWD1, NRIP, ARCAP; nuclear receptor interaction protein	.
DWJXBPHD3indivi_f4p60_1985_transcript23543_g2	335.216	-1.13666	0.0035129	0.0353891	PREDICTED: Xenopus (Silurana) tropicalis SH2 domain containing 4A (sh2d4a), transcript variant X4, mRNA	PREDICTED: SH2 domain-containing protein 4A isoform X2 [Xenopus tropicalis]	RecName: Full=SH2 domain-containing protein 4A;^Eukaryota; Metazoa; Chordata; Craniata; Vertebrata; Euteleostomi; Amphibia; Batrachia; Anura; Pipoidea; Pipidae; Xenopodinae; Xenopus; Silurana	RecName: Full=SH2 domain-containing protein 4A;^Eukaryota; Metazoa; Chordata; Craniata; Vertebrata; Euteleostomi; Amphibia; Batrachia; Anura; Pipoidea; Pipidae; Xenopodinae; Xenopus; Silurana	SH2 domain	sh2 domain containing	.	GO:0010923|negative regulation of phosphatase activity	GO:0019902|phosphatase binding	GO:0005737|cytoplasm	K17577|SH2D4A; SH2 domain-containing protein 4A	.
DWJXBPHD3indivi_f5p60_1668_transcript27653_g1	330.095	-1.06613	0.00268154	0.0284162	Xenopus laevis protein phosphatase, Mg2+/Mn2+ dependent 1L (ppm1l), mRNA	PREDICTED: protein phosphatase 1L isoform X1 [Xenopus tropicalis]	RecName: Full=Protein phosphatase 1L;^Eukaryota; Metazoa; Chordata; Craniata; Vertebrata; Euteleostomi; Mammalia; Eutheria; Laurasiatheria; Cetartiodactyla; Ruminantia; Pecora; Bovidae; Bovinae; Bos	RecName: Full=Protein phosphatase 1L;^Eukaryota; Metazoa; Chordata; Craniata; Vertebrata; Euteleostomi; Mammalia; Eutheria; Laurasiatheria; Cetartiodactyla; Ruminantia; Pecora; Bovidae; Bovinae; Bos	Protein phosphatase 2C	Phosphatase	.	GO:0000165|MAPK cascade;GO:0007178|transmembrane receptor protein serine/threonine kinase signaling pathway	GO:0046872|metal ion binding;GO:0004722|protein serine/threonine phosphatase activityGO:0003824|catalytic activity	GO:0070062|extracellular exosome;GO:0016021|integral component of membrane;GO:0005622|intracellular	K17506|PPM1L, PP2CE; protein phosphatase 1L [EC:3.1.3.16]	.
DWJXBPHD3indivi_f2p42_2255_transcript19634_g1	129.171	-4.31249	0.000125913	0.00200289	Protopterus aethiopicus partial mRNA for type I keratin 15 (krt15 gene)	PREDICTED: keratin, type I cytoskeletal 42-like [Xenopus tropicalis]	RecName: Full=Keratin, type I cytoskeletal 19;^Eukaryota; Metazoa; Chordata; Craniata; Vertebrata; Euteleostomi; Mammalia; Eutheria; Laurasiatheria; Cetartiodactyla; Ruminantia; Pecora; Bovidae; Bovinae; Bos	RecName: Full=Keratin, type I cytoskeletal 17;^Eukaryota; Metazoa; Chordata; Craniata; Vertebrata; Euteleostomi; Mammalia; Eutheria; Euarchontoglires; Glires; Rodentia; Myomorpha; Muroidea; Muridae; Murinae; Rattus	Intermediate filament protein	Keratin, type I cytoskeletal	.	GO:0031069|hair follicle morphogenesis;GO:0045109|intermediate filament organization;GO:0045103|intermediate filament-based process;GO:0031424|keratinization;GO:0030307|positive regulation of cell growth;GO:0051798|positive regulation of hair follicle development;GO:0045727|positive regulation of translationGO:0006869|lipid transport;GO:0042157|lipoprotein metabolic process	GO:0042289|MHC class II protein binding;GO:0032395|MHC class II receptor activity;GO:0005200|structural constituent of cytoskeletonGO:0005198|structural molecule activity;GO:0008289|lipid binding	GO:0071944|cell periphery;GO:0005737|cytoplasm;GO:0070062|extracellular exosome;GO:0005882|intermediate filament;GO:0045095|keratin filamentGO:0005882|intermediate filament;GO:0005576|extracellular region	K07604|KRT1; type I keratin, acidic	.
DWJXBPHD3indivi_f2p30_2853_transcript13227_g1	367.348	-1.28952	7.54695e-05	0.00127354	PREDICTED: Dipodomys ordii regulator of G-protein signaling 8 (Rgs8), mRNA	Unknown (protein for IMAGE:4963340), partial [Xenopus laevis]	RecName: Full=Regulator of G-protein signaling 16;^Eukaryota; Metazoa; Chordata; Craniata; Vertebrata; Euteleostomi; Mammalia; Eutheria; Euarchontoglires; Primates; Haplorrhini; Catarrhini; Hominidae; Homo	RecName: Full=Regulator of G-protein signaling 16;^Eukaryota; Metazoa; Chordata; Craniata; Vertebrata; Euteleostomi; Mammalia; Eutheria; Euarchontoglires; Primates; Haplorrhini; Catarrhini; Hominidae; Homo	Regulator of G protein signaling domain	Regulator of G-protein signaling	.	GO:0007186|G-protein coupled receptor signaling pathway;GO:0009968|negative regulation of signal transduction;GO:0043547|positive regulation of GTPase activity;GO:0008277|regulation of G-protein coupled receptor protein signaling pathway;GO:0007601|visual perception	GO:0005516|calmodulin binding;GO:0005096|GTPase activator activity	GO:0005737|cytoplasm;GO:0031224|intrinsic component of membrane;GO:0005886|plasma membrane	K16449|RGS; regulator of G-protein signaling	.
DWJXBPHD3indivi_f5p60_2998_transcript12035_g3	410.607	-2.85757	0.000306284	0.00438341	PREDICTED: Merops nubicus transmembrane protein 38A (TMEM38A), mRNA	trimeric intracellular cation channel type A [Xenopus laevis]	RecName: Full=Trimeric intracellular cation channel type A;^Eukaryota; Metazoa; Chordata; Craniata; Vertebrata; Euteleostomi; Amphibia; Batrachia; Anura; Pipoidea; Pipidae; Xenopodinae; Xenopus; Xenopus	RecName: Full=Trimeric intracellular cation channel type A;^Eukaryota; Metazoa; Chordata; Craniata; Vertebrata; Euteleostomi; Amphibia; Batrachia; Anura; Pipoidea; Pipidae; Xenopodinae; Xenopus; Silurana	TRIC channel	Transmembrane protein 38B	ExpAA=112.74^PredHel=3^Topology=o20-37i50-72o87-106i	GO:0015672|monovalent inorganic cation transport	GO:0015269|calcium-activated potassium channel activityGO:0005261|cation channel activity	GO:0016021|integral component of membrane;GO:0031965|nuclear membrane;GO:0033017|sarcoplasmic reticulum membraneGO:0016020|membrane	.	.
DWJXBPHD3indivi_f2p34_2140_transcript21351_g1	35.6977	-6.30822	1.3545e-09	5.33736e-08	Hyla cinerea toe pad keratin 2 mRNA, complete cds	PREDICTED: keratin, type II cytoskeletal cochleal-like [Xenopus tropicalis]	RecName: Full=Keratin, type II cytoskeletal 75;^Eukaryota; Metazoa; Chordata; Craniata; Vertebrata; Euteleostomi; Mammalia; Eutheria; Euarchontoglires; Primates; Haplorrhini; Catarrhini; Hominidae; Homo	RecName: Full=Keratin, type II cytoskeletal 75;^Eukaryota; Metazoa; Chordata; Craniata; Vertebrata; Euteleostomi; Mammalia; Eutheria; Euarchontoglires; Primates; Haplorrhini; Catarrhini; Hominidae; Homo	Keratin type II head	structural constituent of epidermis	.	GO:0070268|cornification;GO:0002244|hematopoietic progenitor cell differentiation;GO:0031424|keratinization	GO:0005198|structural molecule activity	GO:0005829|cytosol;GO:0070062|extracellular exosome;GO:0005882|intermediate filament;GO:0045095|keratin filament	K07605|KRT2; type II keratin, basic;K07605|KRT2; type II keratin, basic	.
DWJXBPHD3indivi_f4p60_2489_transcript16736_g1	223.833	-4.03893	3.27331e-11	1.6199e-09	PREDICTED: Coturnix japonica keratin, type I cytoskeletal 9-like (LOC107325234), mRNA	PREDICTED: keratin, type I cytoskeletal 12-like [Xenopus tropicalis]	RecName: Full=Keratin, type I cytoskeletal 42;^Eukaryota; Metazoa; Chordata; Craniata; Vertebrata; Euteleostomi; Mammalia; Eutheria; Euarchontoglires; Glires; Rodentia; Myomorpha; Muroidea; Muridae; Murinae; Rattus	RecName: Full=Keratin, type I cytoskeletal 19;^Eukaryota; Metazoa; Chordata; Craniata; Vertebrata; Euteleostomi; Mammalia; Eutheria; Euarchontoglires; Glires; Rodentia; Myomorpha; Muroidea; Muridae; Murinae; Mus; Mus	Intermediate filament protein	Keratin, type I cytoskeletal	.	GO:0060706|cell differentiation involved in embryonic placenta development;GO:0007219|Notch signaling pathway;GO:0043627|response to estrogen;GO:0045214|sarcomere organization	GO:0032403|protein complex binding;GO:0008307|structural constituent of muscleGO:0005198|structural molecule activity	GO:0016327|apicolateral plasma membrane;GO:0071944|cell periphery;GO:0043034|costamere;GO:0016010|dystrophin-associated glycoprotein complex;GO:0070062|extracellular exosome;GO:0005882|intermediate filament;GO:0005886|plasma membrane;GO:0042383|sarcolemma;GO:1990357|terminal web;GO:0030018|Z discGO:0005882|intermediate filament	K07604|KRT1; type I keratin, acidic	.
DWJXBPHD3indivi_f2p60_2317_transcript18884_g4	15669.6	-3.50135	0.000298573	0.0042814	Xenopus laevis keratin 5, type II (krt5.2), mRNA	keratin 5, type II [Xenopus tropicalis]	RecName: Full=Keratin, type II cytoskeletal 5;^Eukaryota; Metazoa; Chordata; Craniata; Vertebrata; Euteleostomi; Mammalia; Eutheria; Euarchontoglires; Glires; Rodentia; Myomorpha; Muroidea; Muridae; Murinae; Rattus	RecName: Full=Keratin, type II cytoskeletal 75;^Eukaryota; Metazoa; Chordata; Craniata; Vertebrata; Euteleostomi; Mammalia; Eutheria; Laurasiatheria; Cetartiodactyla; Ruminantia; Pecora; Bovidae; Bovinae; Bos	Keratin type II head	structural constituent of epidermis	.	GO:0002244|hematopoietic progenitor cell differentiation	GO:0005198|structural molecule activityGO:0005198|structural molecule activity	GO:0070062|extracellular exosome;GO:0045095|keratin filamentGO:0005882|intermediate filament	K07605|KRT2; type II keratin, basic	.
DWJXBPHD3indivi_f14p60_3313_transcript9969_g1	228.036	-1.9224	2.07988e-07	5.80078e-06	Xenopus tropicalis leucine-rich repeat containing 8 family member D (lrrc8d), mRNA	volume-regulated anion channel subunit LRRC8D [Xenopus tropicalis]	RecName: Full=Volume-regulated anion channel subunit LRRC8D;^Eukaryota; Metazoa; Chordata; Craniata; Vertebrata; Euteleostomi; Mammalia; Eutheria; Euarchontoglires; Primates; Haplorrhini; Catarrhini; Hominidae; Homo	RecName: Full=Volume-regulated anion channel subunit LRRC8D;^Eukaryota; Metazoa; Chordata; Craniata; Vertebrata; Euteleostomi; Mammalia; Eutheria; Euarchontoglires; Primates; Haplorrhini; Catarrhini; Hominidae; Homo	Pannexin-like TM region of LRRC8	leucine Rich Repeat	ExpAA=83.81^PredHel=3^Topology=i26-48o157-176i358-380o	GO:0098656|anion transmembrane transport;GO:0007165|signal transduction;GO:0055085|transmembrane transport	GO:0005225|volume-sensitive anion channel activityGO:0005515|protein binding	GO:0005737|cytoplasm;GO:0005789|endoplasmic reticulum membrane;GO:0005887|integral component of plasma membrane;GO:0034702|ion channel complex;GO:0016020|membrane;GO:0005886|plasma membrane	.	.
DWJXBPHD3indivi_f2p27_1795_transcript25946_g1	31.4151	-1.40293	0.000396482	0.00546669	PREDICTED: Xenopus (Silurana) tropicalis muscleblind-like splicing regulator 3 (mbnl3), transcript variant X5, mRNA	PREDICTED: muscleblind-like protein 3 isoform X4 [Xenopus tropicalis]	RecName: Full=Muscleblind-like protein 3;^Eukaryota; Metazoa; Chordata; Craniata; Vertebrata; Euteleostomi; Actinopterygii; Neopterygii; Teleostei; Neoteleostei; Acanthomorphata; Eupercaria; Tetraodontiformes; Tetradontoidea; Tetraodontidae; Takifugu	RecName: Full=Muscleblind-like protein 3;^Eukaryota; Metazoa; Chordata; Craniata; Vertebrata; Euteleostomi; Mammalia; Eutheria; Euarchontoglires; Primates; Haplorrhini; Catarrhini; Hominidae; Homo	Zinc finger C-x8-C-x5-C-x3-H type (and similar)	muscleblind-like splicing regulator	.	GO:0006397|mRNA processing;GO:0007275|multicellular organism development;GO:0045662|negative regulation of myoblast differentiation;GO:0043484|regulation of RNA splicing;GO:0008380|RNA splicing	GO:0046872|metal ion binding;GO:0003723|RNA bindingGO:0046872|metal ion binding	GO:0005737|cytoplasm;GO:0005634|nucleus	K14943|MBNL; muscleblind	.
DWJXBPHD3indivi_f2p60_1345_transcript31154_g1	2493.52	-1.46434	6.50178e-06	0.000138097	Callorhinchus milii zinc finger protein 593 (znf593), mRNA	zinc finger protein 593 [Xenopus tropicalis]	RecName: Full=Zinc finger protein 593;^Eukaryota; Metazoa; Chordata; Craniata; Vertebrata; Euteleostomi; Amphibia; Batrachia; Anura; Pipoidea; Pipidae; Xenopodinae; Xenopus; Silurana	RecName: Full=Zinc finger protein 593;^Eukaryota; Metazoa; Chordata; Craniata; Vertebrata; Euteleostomi; Amphibia; Batrachia; Anura; Pipoidea; Pipidae; Xenopodinae; Xenopus; Silurana	Zinc-finger double-stranded RNA-binding	zinc finger protein	.	GO:0000055|ribosomal large subunit export from nucleus	GO:0003676|nucleic acid binding;GO:0043023|ribosomal large subunit binding;GO:0008270|zinc ion binding	GO:0030687|preribosome, large subunit precursor	K14821|BUD20; bud site selection protein 20	.
DWJXBPHD3indivi_f2p17_3388_transcript9414_g1	336.754	-3.21884	4.18326e-14	3.1244e-12	PREDICTED: Xenopus (Silurana) tropicalis Meis homeobox 2 (meis2), transcript variant X3, mRNA	PREDICTED: homeobox protein Meis2 isoform X3 [Xenopus tropicalis]	RecName: Full=Homeobox protein Meis2;^Eukaryota; Metazoa; Chordata; Craniata; Vertebrata; Euteleostomi; Mammalia; Eutheria; Euarchontoglires; Primates; Haplorrhini; Catarrhini; Hominidae; Homo	RecName: Full=Homeobox protein Meis2;^Eukaryota; Metazoa; Chordata; Craniata; Vertebrata; Euteleostomi; Mammalia; Eutheria; Euarchontoglires; Glires; Rodentia; Myomorpha; Muroidea; Muridae; Murinae; Mus; Mus	N-terminal of Homeobox Meis and PKNOX1	homeobox	.	GO:0001654|eye development;GO:0045638|negative regulation of myeloid cell differentiation;GO:0031016|pancreas development;GO:0045944|positive regulation of transcription from RNA polymerase II promoter;GO:0070848|response to growth factor;GO:0009612|response to mechanical stimulus;GO:0008542|visual learningGO:0006355|regulation of transcription, DNA-templated	GO:0003677|DNA binding;GO:0000978|RNA polymerase II core promoter proximal region sequence-specific DNA binding;GO:0043565|sequence-specific DNA binding;GO:0003712|transcription cofactor activity;GO:0008134|transcription factor binding;GO:0001077|transcriptional activator activity, RNA polymerase II core promoter proximal region sequence-specific bindingGO:0003677|DNA binding	GO:0005634|nucleus;GO:0048471|perinuclear region of cytoplasm	K16670|MEIS2; homeobox protein Meis2	.
DWJXBPHD3indivi_f4p58_4287_transcript4736_g1	394.909	-2.55747	0.00170671	0.0196285	PREDICTED: Pseudopodoces humilis FK506 binding protein 1B, 12.6 kDa (FKBP1B), transcript variant X1, mRNA	PREDICTED: peptidyl-prolyl cis-trans isomerase FKBP1B [Lepisosteus oculatus]	RecName: Full=Peptidyl-prolyl cis-trans isomerase FKBP1B;^Eukaryota; Metazoa; Chordata; Craniata; Vertebrata; Euteleostomi; Mammalia; Eutheria; Euarchontoglires; Primates; Haplorrhini; Catarrhini; Hominidae; Homo	RecName: Full=Peptidyl-prolyl cis-trans isomerase FKBP1B;^Eukaryota; Metazoa; Chordata; Craniata; Vertebrata; Euteleostomi; Mammalia; Eutheria; Euarchontoglires; Primates; Haplorrhini; Catarrhini; Hominidae; Homo	FKBP-type peptidyl-prolyl cis-trans isomerase	Peptidyl-prolyl cis-trans isomerase	.	GO:0006458|'de novo' protein folding;GO:0035584|calcium-mediated signaling using intracellular calcium source;GO:0086064|cell communication by electrical coupling involved in cardiac conduction;GO:0061077|chaperone-mediated protein folding;GO:0030073|insulin secretion;GO:0034220|ion transmembrane transport;GO:0010459|negative regulation of heart rate;GO:0061179|negative regulation of insulin secr…	GO:0019855|calcium channel inhibitor activity;GO:0030551|cyclic nucleotide binding;GO:0005528|FK506 binding;GO:0044325|ion channel binding;GO:0003755|peptidyl-prolyl cis-trans isomerase activity;GO:0005102|receptor binding	GO:0034704|calcium channel complex;GO:0005737|cytoplasm;GO:0005829|cytosol;GO:0016020|membrane;GO:0033017|sarcoplasmic reticulum membrane;GO:0030018|Z disc	K09568|FKBP1; FK506-binding protein 1 [EC:5.2.1.8]	.
DWJXBPHD3indivi_f13p60_791_transcript35355_g1	330.843	-1.49119	0.000226991	0.00333966	Rana catesbeiana clone rcat-evr-530-373 Multiple coagulation factor deficiency protein 2 homolog precursor putative mRNA, complete cds	Multiple coagulation factor deficiency protein 2 homolog precursor [Rana catesbeiana]	RecName: Full=Multiple coagulation factor deficiency protein 2 homolog;^Eukaryota; Metazoa; Chordata; Craniata; Vertebrata; Euteleostomi; Mammalia; Eutheria; Euarchontoglires; Primates; Haplorrhini; Catarrhini; Hominidae; Pongo	RecName: Full=Multiple coagulation factor deficiency protein 2 homolog;^Eukaryota; Metazoa; Chordata; Craniata; Vertebrata; Euteleostomi; Mammalia; Eutheria; Euarchontoglires; Primates; Haplorrhini; Catarrhini; Hominidae; Pongo	EF-hand domain pair	multiple coagulation factor deficiency 2	ExpAA=17.01^PredHel=1^Topology=i37-59o	GO:0015031|protein transport;GO:0016192|vesicle-mediated transport	GO:0005509|calcium ion bindingGO:0005509|calcium ion binding	GO:0005783|endoplasmic reticulum;GO:0005793|endoplasmic reticulum-Golgi intermediate compartment;GO:0005794|Golgi apparatus	.	.
DWJXBPHD3indivi_f2p60_3125_transcript11126_g1	34.3133	-3.78262	1.53604e-05	0.00029903	Salmo salar clone 39N03 TCR-alpha/delta locus, genomic sequence	unnamed protein product, partial [Oncorhynchus mykiss]	RecName: Full=Transposable element Tcb1 transposase;^Eukaryota; Metazoa; Ecdysozoa; Nematoda; Chromadorea; Rhabditida; Rhabditoidea; Rhabditidae; Peloderinae; Caenorhabditis	RecName: Full=Lymphocyte antigen 6 complex locus protein G6d;^Eukaryota; Metazoa; Chordata; Craniata; Vertebrata; Euteleostomi; Mammalia; Eutheria; Euarchontoglires; Glires; Rodentia; Myomorpha; Muroidea; Muridae; Murinae; Mus; Mus	u-PAR/Ly-6 domain	Lymphocyte antigen 6 complex, locus	.	GO:0095500|acetylcholine receptor signaling pathway	GO:0030550|acetylcholine receptor inhibitor activity	GO:0031225|anchored component of membrane;GO:0030175|filopodium;GO:0005886|plasma membrane	K06846|LY6; lymphocyte antigen 6 complex	.
DWJXBPHD3indivi_f3p60_2740_transcript14223_g1	2170.08	-1.23582	4.36475e-10	1.83294e-08	PREDICTED: Xenopus (Silurana) tropicalis annexin A6 (anxa6), mRNA	PREDICTED: annexin A6 [Xenopus tropicalis]	RecName: Full=Annexin A6;^Eukaryota; Metazoa; Chordata; Craniata; Vertebrata; Euteleostomi; Mammalia; Eutheria; Laurasiatheria; Cetartiodactyla; Ruminantia; Pecora; Bovidae; Bovinae; Bos	RecName: Full=Annexin A6;^Eukaryota; Metazoa; Chordata; Craniata; Vertebrata; Euteleostomi; Mammalia; Eutheria; Laurasiatheria; Cetartiodactyla; Ruminantia; Pecora; Bovidae; Bovinae; Bos	Annexin	annexin A7	.	GO:0097190|apoptotic signaling pathway;GO:0031214|biomineral tissue development;GO:0070509|calcium ion import;GO:0070588|calcium ion transmembrane transport;GO:0006816|calcium ion transport;GO:0003418|growth plate cartilage chondrocyte differentiation;GO:0051560|mitochondrial calcium ion homeostasis;GO:0051283|negative regulation of sequestering of calcium ion;GO:0051260|protein homooligomerizati…	GO:0051015|actin filament binding;GO:0005262|calcium channel activity;GO:0005509|calcium ion binding;GO:0005544|calcium-dependent phospholipid binding;GO:0048306|calcium-dependent protein binding;GO:0015485|cholesterol binding;GO:0035374|chondroitin sulfate binding;GO:0019899|enzyme binding;GO:0005525|GTP binding;GO:0008201|heparin binding;GO:0042802|identical protein binding;GO:0015276|ligand-ga…	GO:0042584|chromaffin granule membrane;GO:0005737|cytoplasm;GO:0005829|cytosol;GO:0070062|extracellular exosome;GO:0005925|focal adhesion;GO:0016021|integral component of membrane;GO:0031902|late endosome membrane;GO:0005765|lysosomal membrane;GO:0042470|melanosome;GO:0016020|membrane;GO:0030061|mitochondrial crista;GO:0048471|perinuclear region of cytoplasm;GO:0005886|plasma membrane;GO:0001725|…	K17094|ANXA6; annexin A6	.
DWJXBPHD3indivi_f2p60_3236_transcript10205_g2	627.207	-5.99559	4.18714e-08	1.27947e-06	Hyla cinerea toe pad keratin 2 mRNA, complete cds	toe pad keratin 2 [Hyla cinerea]	RecName: Full=Keratin, type II cytoskeletal cochleal;^Eukaryota; Metazoa; Chordata; Craniata; Vertebrata; Euteleostomi; Archelosauria; Archosauria; Dinosauria; Saurischia; Theropoda; Coelurosauria; Aves; Neognathae; Galloanserae; Galliformes; Phasianidae; Phasianinae; Gallus	RecName: Full=Keratin, type II cytoskeletal 75;^Eukaryota; Metazoa; Chordata; Craniata; Vertebrata; Euteleostomi; Mammalia; Eutheria; Laurasiatheria; Cetartiodactyla; Ruminantia; Pecora; Bovidae; Bovinae; Bos	Keratin type II head	structural constituent of epidermis	.	GO:0002244|hematopoietic progenitor cell differentiation	GO:0005198|structural molecule activityGO:0005198|structural molecule activity	GO:0070062|extracellular exosome;GO:0045095|keratin filamentGO:0005882|intermediate filament	K07605|KRT2; type II keratin, basic	.
DWJXBPHD3indivi_f5p60_1628_transcript28343_g1	37.155	-4.37273	0.000121801	0.00195227	PREDICTED: Dasypus novemcinctus keratin, type I cytoskeletal 14 (LOC101436121), transcript variant X2, mRNA	toe pad keratin 4 [Hyla cinerea]	RecName: Full=Keratin, type I cytoskeletal 17;^Eukaryota; Metazoa; Chordata; Craniata; Vertebrata; Euteleostomi; Mammalia; Eutheria; Euarchontoglires; Primates; Haplorrhini; Catarrhini; Hominidae; Homo	RecName: Full=Keratin, type I cytoskeletal 17;^Eukaryota; Metazoa; Chordata; Craniata; Vertebrata; Euteleostomi; Mammalia; Eutheria; Euarchontoglires; Primates; Haplorrhini; Catarrhini; Hominidae; Homo	Intermediate filament protein	Keratin, type I cytoskeletal	.	GO:0070268|cornification;GO:0008544|epidermis development;GO:0031069|hair follicle morphogenesis;GO:0045109|intermediate filament organization;GO:0031424|keratinization;GO:0030307|positive regulation of cell growth;GO:0051798|positive regulation of hair follicle development;GO:0045727|positive regulation of translation;GO:0007165|signal transduction	GO:0042289|MHC class II protein binding;GO:0032395|MHC class II receptor activity;GO:0005200|structural constituent of cytoskeletonGO:0005198|structural molecule activity	GO:0071944|cell periphery;GO:0005829|cytosol;GO:0070062|extracellular exosome;GO:0005882|intermediate filament;GO:0045111|intermediate filament cytoskeletonGO:0005882|intermediate filament	K07604|KRT1; type I keratin, acidic	.
DWJXBPHD3indivi_f2p60_4683_transcript3288_g1	111.7	-4.01782	1.11503e-05	0.000223889	PREDICTED: Xenopus (Silurana) tropicalis kelch-like family member 31 (klhl31), transcript variant X1, mRNA	PREDICTED: kelch-like protein 31 [Xenopus tropicalis]	RecName: Full=Kelch-like protein 31;^Eukaryota; Metazoa; Chordata; Craniata; Vertebrata; Euteleostomi; Mammalia; Eutheria; Euarchontoglires; Primates; Haplorrhini; Catarrhini; Hominidae; Homo	RecName: Full=Kelch-like protein 31;^Eukaryota; Metazoa; Chordata; Craniata; Vertebrata; Euteleostomi; Mammalia; Eutheria; Euarchontoglires; Primates; Haplorrhini; Catarrhini; Hominidae; Homo	BTB/POZ domain	kelch-like	.	GO:0042787|protein ubiquitination involved in ubiquitin-dependent protein catabolic process;GO:0006355|regulation of transcription, DNA-templated;GO:0007519|skeletal muscle tissue development;GO:0006351|transcription, DNA-templated	GO:0005515|protein binding	GO:0031463|Cul3-RING ubiquitin ligase complex	K10467|KLHL31; kelch-like protein 31	.
DWJXBPHD3indivi_f4p60_2193_transcript20336_g1	49.1886	-5.11873	1.5923e-06	3.7566e-05	PREDICTED: Papio anubis keratin, type I cytoskeletal 18 pseudogene (LOC100997491), misc_RNA	PREDICTED: keratin, type I cytoskeletal 42-like [Xenopus tropicalis]	RecName: Full=Keratin, type I cytoskeletal 14;^Eukaryota; Metazoa; Chordata; Craniata; Vertebrata; Euteleostomi; Mammalia; Eutheria; Euarchontoglires; Primates; Haplorrhini; Catarrhini; Hominidae; Homo	RecName: Full=Keratin, type I cytoskeletal 14;^Eukaryota; Metazoa; Chordata; Craniata; Vertebrata; Euteleostomi; Mammalia; Eutheria; Euarchontoglires; Primates; Haplorrhini; Catarrhini; Hominidae; Homo	Intermediate filament protein	Keratin, type I cytoskeletal	.	GO:0007568|aging;GO:0070268|cornification;GO:0008544|epidermis development;GO:0042633|hair cycle;GO:0031581|hemidesmosome assembly;GO:0045110|intermediate filament bundle assembly;GO:0031424|keratinization;GO:0010212|response to ionizing radiation;GO:0010043|response to zinc ion	GO:1990254|keratin filament binding;GO:0005200|structural constituent of cytoskeletonGO:0005198|structural molecule activity	GO:0045178|basal part of cell;GO:0071944|cell periphery;GO:0005737|cytoplasm;GO:0005829|cytosol;GO:0070062|extracellular exosome;GO:0005882|intermediate filament;GO:0045095|keratin filament;GO:0005634|nucleusGO:0005882|intermediate filament	K07604|KRT1; type I keratin, acidic	.
DWJXBPHD3indivi_f23p60_5098_transcript2156_g1	158.487	-5.12393	6.35652e-06	0.000135384	Salmo salar clone 39N03 TCR-alpha/delta locus, genomic sequence	unnamed protein product [Oncorhynchus mykiss]	RecName: Full=Transposable element Tcb1 transposase;^Eukaryota; Metazoa; Ecdysozoa; Nematoda; Chromadorea; Rhabditida; Rhabditoidea; Rhabditidae; Peloderinae; Caenorhabditis	RecName: Full=Lymphocyte antigen 6 complex locus protein G6d;^Eukaryota; Metazoa; Chordata; Craniata; Vertebrata; Euteleostomi; Mammalia; Eutheria; Euarchontoglires; Glires; Rodentia; Myomorpha; Muroidea; Muridae; Murinae; Mus; Mus	u-PAR/Ly-6 domain	Lymphocyte antigen 6 complex, locus	.	GO:0095500|acetylcholine receptor signaling pathway	GO:0030550|acetylcholine receptor inhibitor activity	GO:0031225|anchored component of membrane;GO:0030175|filopodium;GO:0005886|plasma membrane	K06846|LY6; lymphocyte antigen 6 complex	.
DWJXBPHD3indivi_f2p60_2395_transcript17916_g2	1992.79	-5.65118	8.09699e-10	3.26053e-08	Protopterus aethiopicus partial mRNA for type I keratin 15 (krt15 gene)	PREDICTED: keratin, type I cytoskeletal 42-like [Xenopus tropicalis]	RecName: Full=Keratin, type I cytoskeletal 17;^Eukaryota; Metazoa; Chordata; Craniata; Vertebrata; Euteleostomi; Mammalia; Eutheria; Euarchontoglires; Primates; Haplorrhini; Catarrhini; Hominidae; Homo	RecName: Full=Keratin, type I cytoskeletal 42;^Eukaryota; Metazoa; Chordata; Craniata; Vertebrata; Euteleostomi; Mammalia; Eutheria; Euarchontoglires; Glires; Rodentia; Myomorpha; Muroidea; Muridae; Murinae; Mus; Mus	Intermediate filament protein	Keratin, type I cytoskeletal	.	GO:0006869|lipid transport;GO:0042157|lipoprotein metabolic process	GO:0005198|structural molecule activityGO:0005198|structural molecule activity;GO:0008289|lipid binding	GO:0005737|cytoplasm;GO:0005882|intermediate filamentGO:0005882|intermediate filament;GO:0005576|extracellular region	K07604|KRT1; type I keratin, acidic	.
DWJXBPHD3indivi_f2p15_2656_transcript15152_g1	12.8749	-4.01269	5.00445e-05	0.00087985	PREDICTED: Xenopus (Silurana) tropicalis AF4/FMR2 family, member 3 (aff3), mRNA	PREDICTED: AF4/FMR2 family member 3 isoform X8 [Chrysemys picta bellii]	RecName: Full=AF4/FMR2 family member 3;^Eukaryota; Metazoa; Chordata; Craniata; Vertebrata; Euteleostomi; Mammalia; Eutheria; Euarchontoglires; Glires; Rodentia; Myomorpha; Muroidea; Muridae; Murinae; Mus; Mus	RecName: Full=AF4/FMR2 family member 3;^Eukaryota; Metazoa; Chordata; Craniata; Vertebrata; Euteleostomi; Mammalia; Eutheria; Euarchontoglires; Primates; Haplorrhini; Catarrhini; Hominidae; Homo	AF-4 proto-oncoprotein	AF4 FMR2 family, member	.	GO:0035116|embryonic hindlimb morphogenesis;GO:0006355|regulation of transcription, DNA-templated;GO:0034612|response to tumor necrosis factor;GO:0006351|transcription, DNA-templated	GO:0003690|double-stranded DNA binding	GO:0005829|cytosol;GO:0016604|nuclear body;GO:0005654|nucleoplasm;GO:0005634|nucleus	K15195|AFF3; AF4/FMR2 family member 3	.
DWJXBPHD3indivi_f9p60_3460_transcript8846_g1	37.2026	-2.07152	0.00116681	0.0141851	PREDICTED: Chrysochloris asiatica keratin, type II cytoskeletal 5-like (LOC102840247), mRNA	keratin 5, type II [Xenopus tropicalis]	RecName: Full=Keratin, type II cytoskeletal 5;^Eukaryota; Metazoa; Chordata; Craniata; Vertebrata; Euteleostomi; Mammalia; Eutheria; Euarchontoglires; Primates; Haplorrhini; Catarrhini; Hominidae; Pan	RecName: Full=Keratin, type II cytoskeletal 75;^Eukaryota; Metazoa; Chordata; Craniata; Vertebrata; Euteleostomi; Mammalia; Eutheria; Euarchontoglires; Primates; Haplorrhini; Catarrhini; Hominidae; Homo	Keratin type II head	structural constituent of epidermis	.	GO:0070268|cornification;GO:0002244|hematopoietic progenitor cell differentiation;GO:0031424|keratinization	GO:0005198|structural molecule activity	GO:0005829|cytosol;GO:0070062|extracellular exosome;GO:0005882|intermediate filament;GO:0045095|keratin filament	K07605|KRT2; type II keratin, basic	.
DWJXBPHD3indivi_f2p60_1492_transcript29502_g1	3.01297	-3.7209	0.00137304	0.0162619	PREDICTED: Dasypus novemcinctus keratin, type I cytoskeletal 14 (LOC101436121), transcript variant X2, mRNA	toe pad keratin 4 [Hyla cinerea]	RecName: Full=Keratin, type I cytoskeletal 17;^Eukaryota; Metazoa; Chordata; Craniata; Vertebrata; Euteleostomi; Mammalia; Eutheria; Euarchontoglires; Primates; Haplorrhini; Catarrhini; Hominidae; Homo	RecName: Full=Keratin, type I cytoskeletal 17;^Eukaryota; Metazoa; Chordata; Craniata; Vertebrata; Euteleostomi; Mammalia; Eutheria; Euarchontoglires; Primates; Haplorrhini; Catarrhini; Hominidae; Homo	Intermediate filament protein	Keratin, type I cytoskeletal	.	GO:0070268|cornification;GO:0008544|epidermis development;GO:0031069|hair follicle morphogenesis;GO:0045109|intermediate filament organization;GO:0031424|keratinization;GO:0030307|positive regulation of cell growth;GO:0051798|positive regulation of hair follicle development;GO:0045727|positive regulation of translation;GO:0007165|signal transductionGO:0006869|lipid transport;GO:0042157|lipoprotei…	GO:0042289|MHC class II protein binding;GO:0032395|MHC class II receptor activity;GO:0005200|structural constituent of cytoskeletonGO:0005198|structural molecule activity;GO:0008289|lipid binding	GO:0071944|cell periphery;GO:0005829|cytosol;GO:0070062|extracellular exosome;GO:0005882|intermediate filament;GO:0045111|intermediate filament cytoskeletonGO:0005882|intermediate filament;GO:0005576|extracellular region	K07604|KRT1; type I keratin, acidic	.
DWJXBPHD3indivi_f5p60_2125_transcript21778_g4	12101.4	-3.86559	3.1577e-07	8.53159e-06	Spea multiplicata keratin 5 protein 2 (krt5.2) mRNA, partial cds	unnamed protein product [Homo sapiens]	RecName: Full=Keratin, type II cytoskeletal 5;^Eukaryota; Metazoa; Chordata; Craniata; Vertebrata; Euteleostomi; Mammalia; Eutheria; Euarchontoglires; Glires; Rodentia; Myomorpha; Muroidea; Muridae; Murinae; Rattus	RecName: Full=Keratin, type II cytoskeletal 5;^Eukaryota; Metazoa; Chordata; Craniata; Vertebrata; Euteleostomi; Mammalia; Eutheria; Laurasiatheria; Cetartiodactyla; Ruminantia; Pecora; Bovidae; Bovinae; Bos	Keratin type II head	structural constituent of epidermis	.	GO:0030855|epithelial cell differentiation;GO:0050680|negative regulation of epithelial cell proliferation	GO:0005198|structural molecule activityGO:0005198|structural molecule activity	GO:0045095|keratin filamentGO:0005882|intermediate filament	K07605|KRT2; type II keratin, basic	.
DWJXBPHD3indivi_f4p60_4320_transcript4343_g1	1315.22	-1.76817	1.19752e-14	9.67095e-13	PREDICTED: Pelodiscus sinensis T-cell acute lymphocytic leukemia 2 (TAL2), transcript variant X4, misc_RNA	PREDICTED: sulfate anion transporter 1 [Xenopus tropicalis]	RecName: Full=Sulfate anion transporter 1;^Eukaryota; Metazoa; Chordata; Craniata; Vertebrata; Euteleostomi; Mammalia; Eutheria; Euarchontoglires; Glires; Rodentia; Myomorpha; Muroidea; Muridae; Murinae; Rattus	RecName: Full=Sulfate anion transporter 1;^Eukaryota; Metazoa; Chordata; Craniata; Vertebrata; Euteleostomi; Mammalia; Eutheria; Euarchontoglires; Glires; Rodentia; Myomorpha; Muroidea; Muridae; Murinae; Rattus	Sulfate permease family	sulfate transporter	ExpAA=197.54^PredHel=8^Topology=i98-120o135-157i210-232o247-269i376-398o413-435i448-470o507-538i	GO:0015701|bicarbonate transport;GO:1902476|chloride transmembrane transport;GO:0051453|regulation of intracellular pH;GO:0042391|regulation of membrane potential;GO:0008272|sulfate transportGO:0008272|sulfate transport	GO:0015301|anion:anion antiporter activity;GO:0015106|bicarbonate transmembrane transporter activity;GO:0005254|chloride channel activity;GO:0015108|chloride transmembrane transporter activity;GO:0019531|oxalate transmembrane transporter activity;GO:0008271|secondary active sulfate transmembrane transporter activity;GO:0015116|sulfate transmembrane transporter activityGO:0015116|sulfate transmemb…	GO:0016323|basolateral plasma membrane;GO:0005887|integral component of plasma membraneGO:0016021|integral component of membrane	.	.
DWJXBPHD3indivi_f3p60_2636_transcript15233_g1	348.447	-2.02948	1.69013e-12	1.00167e-10	Xenopus laevis forkhead box A1 (foxa1-a), mRNA	forkhead box protein A1 [Xenopus tropicalis]	RecName: Full=Forkhead box protein A1;^Eukaryota; Metazoa; Chordata; Craniata; Vertebrata; Euteleostomi; Amphibia; Batrachia; Anura; Pipoidea; Pipidae; Xenopodinae; Xenopus; Silurana	RecName: Full=Forkhead box protein A1;^Eukaryota; Metazoa; Chordata; Craniata; Vertebrata; Euteleostomi; Amphibia; Batrachia; Anura; Pipoidea; Pipidae; Xenopodinae; Xenopus; Silurana	Forkhead N-terminal region	forkhead box	.	GO:0009653|anatomical structure morphogenesis;GO:0030154|cell differentiation;GO:0006351|transcription, DNA-templatedGO:0006355|regulation of transcription, DNA-templated	GO:0019904|protein domain specific binding;GO:0000981|RNA polymerase II transcription factor activity, sequence-specific DNA binding;GO:0043565|sequence-specific DNA binding;GO:0008134|transcription factor bindingGO:0008134|transcription factor binding;GO:0019904|protein domain specific binding;GO:0003700|transcription factor activity, sequence-specific DNA binding;GO:0043565|sequence-specific DN…	GO:0005634|nucleus	K09387|FOXA1, HNF3A; forkhead box protein A1, hepatocyte nuclear factor 3-alpha	.
DWJXBPHD3indivi_f2p51_4470_transcript4111_g1	45.6856	-1.37462	0.00532681	0.0499343	PREDICTED: Xenopus (Silurana) tropicalis fibronectin type III domain containing 3A (fndc3a), transcript variant X2, mRNA	PREDICTED: fibronectin type-III domain-containing protein 3A isoform X1 [Xenopus tropicalis]	RecName: Full=Fibronectin type-III domain-containing protein 3a;^Eukaryota; Metazoa; Chordata; Craniata; Vertebrata; Euteleostomi; Archelosauria; Archosauria; Dinosauria; Saurischia; Theropoda; Coelurosauria; Aves; Neognathae; Galloanserae; Galliformes; Phasianidae; Phasianinae; Gallus	RecName: Full=Fibronectin type-III domain-containing protein 3a;^Eukaryota; Metazoa; Chordata; Craniata; Vertebrata; Euteleostomi; Archelosauria; Archosauria; Dinosauria; Saurischia; Theropoda; Coelurosauria; Aves; Neognathae; Galloanserae; Galliformes; Phasianidae; Phasianinae; Gallus	Fibronectin type III domain	Fibronectin type III domain containing	ExpAA=22.95^PredHel=1^Topology=o1177-1199i	.	GO:0005515|protein binding	GO:0000139|Golgi membrane;GO:0016021|integral component of membrane	.	.
DWJXBPHD3indivi_f2p60_1906_transcript24299_g1	54.8908	-3.8006	2.28555e-13	1.5132e-11	PREDICTED: Sarcophilus harrisii bile acid-CoA:amino acid N-acyltransferase (LOC100924464), mRNA	PREDICTED: acyl-coenzyme A amino acid N-acyltransferase 1-like isoform X2 [Xenopus tropicalis]	RecName: Full=Acyl-coenzyme A amino acid N-acyltransferase 1 {ECO:0000303|PubMed:17116739};^Eukaryota; Metazoa; Chordata; Craniata; Vertebrata; Euteleostomi; Mammalia; Eutheria; Euarchontoglires; Glires; Rodentia; Myomorpha; Muroidea; Muridae; Murinae; Mus; Mus	RecName: Full=Acyl-coenzyme A amino acid N-acyltransferase 1 {ECO:0000303|PubMed:17116739};^Eukaryota; Metazoa; Chordata; Craniata; Vertebrata; Euteleostomi; Mammalia; Eutheria; Euarchontoglires; Glires; Rodentia; Myomorpha; Muroidea; Muridae; Murinae; Mus; Mus	Acyl-CoA thioester hydrolase/BAAT N-terminal region	Hydrolase	.	GO:0006637|acyl-CoA metabolic process;GO:0006631|fatty acid metabolic process	GO:0047617|acyl-CoA hydrolase activity;GO:0016410|N-acyltransferase activity	GO:0005777|peroxisome	.	.
DWJXBPHD3indivi_f2p52_2623_transcript15556_g1	177.444	-1.68928	0.0028438	0.0298342	PREDICTED: Oryctolagus cuniculus zinc finger protein 503 (ZNF503), mRNA	zinc finger protein 503 [Xenopus tropicalis]	RecName: Full=Zinc finger protein 503;^Eukaryota; Metazoa; Chordata; Craniata; Vertebrata; Euteleostomi; Amphibia; Batrachia; Anura; Pipoidea; Pipidae; Xenopodinae; Xenopus; Silurana	RecName: Full=Zinc finger protein 503;^Eukaryota; Metazoa; Chordata; Craniata; Vertebrata; Euteleostomi; Amphibia; Batrachia; Anura; Pipoidea; Pipidae; Xenopodinae; Xenopus; Silurana	NocA-like zinc-finger protein 1	Zinc finger protein	.	GO:0048596|embryonic camera-type eye morphogenesis;GO:0030902|hindbrain development;GO:0006355|regulation of transcription, DNA-templated;GO:0006351|transcription, DNA-templated	GO:0046872|metal ion binding;GO:0003676|nucleic acid binding	GO:0005634|nucleus	.	.
DWJXBPHD3indivi_f2p60_2317_transcript18750_g1	48.4651	-1.12813	0.00290961	0.0304597	Xenopus laevis fucosyltransferase 10 (alpha (1,3) fucosyltransferase) (fut10), mRNA	PREDICTED: alpha-(1,3)-fucosyltransferase 10 isoform X1 [Xenopus tropicalis]	RecName: Full=Alpha-(1,3)-fucosyltransferase 10;^Eukaryota; Metazoa; Chordata; Craniata; Vertebrata; Euteleostomi; Amphibia; Batrachia; Anura; Pipoidea; Pipidae; Xenopodinae; Xenopus; Xenopus	RecName: Full=Alpha-(1,3)-fucosyltransferase 10;^Eukaryota; Metazoa; Chordata; Craniata; Vertebrata; Euteleostomi; Amphibia; Batrachia; Anura; Pipoidea; Pipidae; Xenopodinae; Xenopus; Xenopus	Fucosyltransferase, N-terminal	.	ExpAA=22.26^PredHel=1^Topology=i7-29o	GO:0006486|protein glycosylationGO:0006486|protein glycosylation	GO:0046920|alpha-(1->3)-fucosyltransferase activityGO:0008417|fucosyltransferase activity	GO:0032580|Golgi cisterna membrane;GO:0016021|integral component of membraneGO:0016020|membrane	K09669|FUT10; alpha-1,3-fucosyltransferase 10 [EC:2.4.1.-]	.
DWJXBPHD3indivi_f6p60_1743_transcript26581_g2	143198	-3.30285	1.10459e-05	0.000222098	PREDICTED: Protobothrops mucrosquamatus keratin, type I cytoskeletal 14-like (LOC107303095), mRNA	PREDICTED: keratin, type I cytoskeletal 12-like [Xenopus tropicalis]	RecName: Full=Keratin, type I cytoskeletal 12;^Eukaryota; Metazoa; Chordata; Craniata; Vertebrata; Euteleostomi; Mammalia; Eutheria; Euarchontoglires; Glires; Lagomorpha; Leporidae; Oryctolagus	RecName: Full=Keratin, type I cytoskeletal 12;^Eukaryota; Metazoa; Chordata; Craniata; Vertebrata; Euteleostomi; Mammalia; Eutheria; Euarchontoglires; Glires; Rodentia; Myomorpha; Muroidea; Muridae; Murinae; Mus; Mus	Intermediate filament protein	Keratin, type I cytoskeletal	.	GO:0061303|cornea development in camera-type eye;GO:0060429|epithelium development	GO:0005198|structural molecule activityGO:0005198|structural molecule activity	GO:0070062|extracellular exosome;GO:0005882|intermediate filamentGO:0005882|intermediate filament	.	.
DWJXBPHD3indivi_f9p60_1965_transcript23596_g1	206.81	-1.44145	3.90497e-06	8.65293e-05	PREDICTED: Anolis carolinensis vesicle-associated membrane protein 2 (synaptobrevin 2) (vamp2), mRNA	PREDICTED: vesicle-associated membrane protein 2 isoform X2 [Monodelphis domestica]	RecName: Full=Vesicle-associated membrane protein 2;^Eukaryota; Metazoa; Chordata; Craniata; Vertebrata; Euteleostomi; Mammalia; Eutheria; Euarchontoglires; Glires; Rodentia; Myomorpha; Muroidea; Muridae; Murinae; Rattus	RecName: Full=Vesicle-associated membrane protein 2;^Eukaryota; Metazoa; Chordata; Craniata; Vertebrata; Euteleostomi; Amphibia; Batrachia; Anura; Pipoidea; Pipidae; Xenopodinae; Xenopus; Xenopus	Synaptobrevin	.	ExpAA=21.20^PredHel=1^Topology=i119-141o	GO:0016192|vesicle-mediated transportGO:0016192|vesicle-mediated transport	.	GO:0030054|cell junction;GO:0016021|integral component of membrane;GO:0043005|neuron projection;GO:0005886|plasma membrane;GO:0030672|synaptic vesicle membraneGO:0016021|integral component of membrane	K13504|VAMP2; vesicle-associated membrane protein 2	map04721|Synaptic vesicle cycle;map04970|Salivary secretion;map04911|Insulin secretion;map04130|SNARE interactions in vesicular transport;map04962|Vasopressin-regulated water reabsorption
DWJXBPHD3indivi_f2p58_4992_transcript2533_g1	4.0381	-4.15271	0.000230186	0.00337958	PREDICTED: Tinamus guttatus titin (TTN), partial mRNA	PREDICTED: titin-like [Chelonia mydas]	RecName: Full=Titin;^Eukaryota; Metazoa; Chordata; Craniata; Vertebrata; Euteleostomi; Mammalia; Eutheria; Euarchontoglires; Primates; Haplorrhini; Catarrhini; Hominidae; Homo	RecName: Full=Titin;^Eukaryota; Metazoa; Chordata; Craniata; Vertebrata; Euteleostomi; Mammalia; Eutheria; Euarchontoglires; Glires; Rodentia; Myomorpha; Muroidea; Muridae; Murinae; Mus; Mus	Immunoglobulin domain	myosin light chain kinase	.	GO:0007015|actin filament organization;GO:0007512|adult heart development;GO:0060048|cardiac muscle contraction;GO:0048739|cardiac muscle fiber development;GO:0003300|cardiac muscle hypertrophy;GO:0055008|cardiac muscle tissue morphogenesis;GO:0055003|cardiac myofibril assembly;GO:0035995|detection of muscle stretch;GO:0043056|forward locomotion;GO:0007507|heart development;GO:0060419|heart growt…	GO:0051015|actin filament binding;GO:0042805|actinin binding;GO:0030506|ankyrin binding;GO:0005524|ATP binding;GO:0005509|calcium ion binding;GO:0005516|calmodulin binding;GO:0019899|enzyme binding;GO:0042802|identical protein binding;GO:0051371|muscle alpha-actinin binding;GO:0002020|protease binding;GO:0019901|protein kinase binding;GO:0043621|protein self-association;GO:0004674|protein serine/…	GO:0031672|A band;GO:0000794|condensed nuclear chromosome;GO:0070062|extracellular exosome;GO:0031674|I band;GO:0031430|M band;GO:0005859|muscle myosin complex;GO:0030017|sarcomere;GO:0005865|striated muscle thin filament;GO:0030018|Z disc	.	.
DWJXBPHD3indivi_f2p33_2150_transcript21032_g1	105.002	-6.88271	1.38053e-12	8.21502e-11	Xenopus tropicalis leiomodin 2 (lmod2), mRNA	leiomodin-2 [Xenopus tropicalis]	RecName: Full=Leiomodin-2;^Eukaryota; Metazoa; Chordata; Craniata; Vertebrata; Euteleostomi; Mammalia; Eutheria; Euarchontoglires; Primates; Haplorrhini; Catarrhini; Hominidae; Homo	RecName: Full=Leiomodin-2 {ECO:0000303|PubMed:20736303};^Eukaryota; Metazoa; Chordata; Craniata; Vertebrata; Euteleostomi; Archelosauria; Archosauria; Dinosauria; Saurischia; Theropoda; Coelurosauria; Aves; Neognathae; Galloanserae; Galliformes; Phasianidae; Phasianinae; Gallus	Tropomodulin	tropomyosin binding	.	GO:0030041|actin filament polymerization;GO:0045010|actin nucleation;GO:0006936|muscle contraction;GO:0030239|myofibril assembly;GO:0051694|pointed-end actin filament capping;GO:0045214|sarcomere organizationGO:0051694|pointed-end actin filament capping	GO:0003779|actin binding;GO:0005523|tropomyosin bindingGO:0005523|tropomyosin binding;GO:0005515|protein binding;GO:0003779|actin binding	GO:0005884|actin filament;GO:0031430|M band;GO:0005865|striated muscle thin filament	.	.
DWJXBPHD3indivi_f3p60_3517_transcript8500_g1	102.22	-1.31254	0.00110074	0.0134375	Felis catus BAC clone FCAB-42H12 from chromosome unknown, complete sequence	PREDICTED: protein eva-1 homolog C isoform X2 [Xenopus tropicalis]	RecName: Full=Protein eva-1 homolog C;^Eukaryota; Metazoa; Chordata; Craniata; Vertebrata; Euteleostomi; Mammalia; Eutheria; Euarchontoglires; Glires; Rodentia; Myomorpha; Muroidea; Muridae; Murinae; Mus; Mus	RecName: Full=Protein eva-1 homolog C;^Eukaryota; Metazoa; Chordata; Craniata; Vertebrata; Euteleostomi; Mammalia; Eutheria; Euarchontoglires; Primates; Haplorrhini; Catarrhini; Hominidae; Pan	Galactose binding lectin domain	eva-1 homolog C (C. elegans)	ExpAA=41.52^PredHel=2^Topology=i12-31o282-304i	.	GO:0030246|carbohydrate bindingGO:0030246|carbohydrate binding	GO:0016021|integral component of membrane;GO:0005886|plasma membrane	.	.
DWJXBPHD3indivi_f2p59_1571_transcript28813_g1	1534.2	-9.14449	3.66977e-19	5.04096e-17	Rana catesbeiana cardiac alpha actin 2 mRNA, complete cds	PREDICTED: actin, alpha skeletal muscle [Equus przewalskii]	RecName: Full=Actin, cytoplasmic 1;^Eukaryota; Metazoa; Chordata; Craniata; Vertebrata; Euteleostomi; Mammalia; Eutheria; Laurasiatheria; Cetartiodactyla; Ruminantia; Pecora; Bovidae; Bovinae; Bos	RecName: Full=Actin, alpha cardiac muscle 1;^Eukaryota; Metazoa; Chordata; Craniata; Vertebrata; Euteleostomi; Amphibia; Batrachia; Anura; Pipoidea; Pipidae; Xenopodinae; Xenopus; Xenopus	Actin	.	.	GO:0090131|mesenchyme migration;GO:0010628|positive regulation of gene expression	GO:0005524|ATP binding	GO:0044297|cell body;GO:0005737|cytoplasm;GO:0005856|cytoskeleton;GO:0030175|filopodium;GO:0030027|lamellipodium	K12314|ACTC1; actin, alpha cardiac muscle;K12314|ACTC1; actin, alpha cardiac muscle	map05410|Hypertrophic cardiomyopathy (HCM);map05414|Dilated cardiomyopathy;map04260|Cardiac muscle contraction;map04261|Adrenergic signaling in cardiomyocytes;map05410|Hypertrophic cardiomyopathy (HCM);map05414|Dilated cardiomyopathy;map04260|Cardiac muscle contraction;map04261|Adrenergic signaling in cardiomyocytes
DWJXBPHD3indivi_f2p16_3951_transcript6210_g1	187.239	-1.43677	0.000210358	0.00312167	PREDICTED: Xenopus (Silurana) tropicalis DAB2 interacting protein (dab2ip), transcript variant X2, mRNA	PREDICTED: disabled homolog 2-interacting protein isoform X2 [Xenopus tropicalis]	RecName: Full=Disabled homolog 2-interacting protein;^Eukaryota; Metazoa; Chordata; Craniata; Vertebrata; Euteleostomi; Mammalia; Eutheria; Euarchontoglires; Primates; Haplorrhini; Catarrhini; Hominidae; Homo	RecName: Full=Disabled homolog 2-interacting protein;^Eukaryota; Metazoa; Chordata; Craniata; Vertebrata; Euteleostomi; Mammalia; Eutheria; Euarchontoglires; Primates; Haplorrhini; Catarrhini; Hominidae; Homo	C2 domain	GTPase Activating protein	.	GO:0007257|activation of JUN kinase activity;GO:0000185|activation of MAPKKK activity;GO:0006987|activation of signaling protein activity involved in unfolded protein response;GO:0001525|angiogenesis;GO:0007049|cell cycle;GO:0021814|cell motility involved in cerebral cortex radial glia guided migration;GO:0044257|cellular protein catabolic process;GO:0071364|cellular response to epidermal growth …	GO:0071889|14-3-3 protein binding;GO:0045296|cadherin binding;GO:0005123|death receptor binding;GO:0005096|GTPase activator activity;GO:0042802|identical protein binding;GO:0019900|kinase binding;GO:0031434|mitogen-activated protein kinase kinase binding;GO:0031435|mitogen-activated protein kinase kinase kinase binding;GO:0043548|phosphatidylinositol 3-kinase binding;GO:0036312|phosphatidylinosit…	GO:1990597|AIP1-IRE1 complex;GO:0030424|axon;GO:0044300|cerebellar mossy fiber;GO:0044301|climbing fiber;GO:0005737|cytoplasm;GO:0005829|cytosol;GO:0030425|dendrite;GO:0030139|endocytic vesicle;GO:0070062|extracellular exosome;GO:0031235|intrinsic component of the cytoplasmic side of the plasma membrane;GO:0043025|neuronal cell body;GO:0032809|neuronal cell body membrane;GO:1990032|parallel fiber…	.	.
DWJXBPHD3indivi_f2p60_4146_transcript5323_g1	4647.63	-9.99258	3.69374e-27	9.69475e-25	Xenopus laevis actinin, alpha 3 (gene/pseudogene) (actn3), mRNA	alpha-actinin-3 [Xenopus tropicalis]	RecName: Full=Alpha-actinin-3;^Eukaryota; Metazoa; Chordata; Craniata; Vertebrata; Euteleostomi; Mammalia; Eutheria; Euarchontoglires; Glires; Rodentia; Myomorpha; Muroidea; Muridae; Murinae; Mus; Mus	RecName: Full=Alpha-actinin-3;^Eukaryota; Metazoa; Chordata; Craniata; Vertebrata; Euteleostomi; Mammalia; Eutheria; Euarchontoglires; Glires; Rodentia; Myomorpha; Muroidea; Muridae; Murinae; Mus; Mus	Calponin homology (CH) domain	Microtubule associated monoxygenase, calponin and LIM domain containing	.	GO:0060349|bone morphogenesis;GO:0006936|muscle contraction;GO:0070885|negative regulation of calcineurin-NFAT signaling cascade;GO:0045820|negative regulation of glycolytic process;GO:0090324|negative regulation of oxidative phosphorylation;GO:1901078|negative regulation of relaxation of muscle;GO:1900159|positive regulation of bone mineralization involved in bone maturation;GO:0031448|positive …	GO:0051015|actin filament binding;GO:0005509|calcium ion binding;GO:0030674|protein binding, bridging;GO:0042803|protein homodimerization activityGO:0005515|protein binding;GO:0005509|calcium ion binding	GO:0005903|brush border;GO:0005622|intracellular;GO:0030017|sarcomere;GO:0005865|striated muscle thin filament;GO:0030018|Z disc	.	.
DWJXBPHD3indivi_f7p60_2777_transcript13856_g1	214.447	-7.85535	1.32354e-14	1.05954e-12	PREDICTED: Cynoglossus semilaevis SH3 and cysteine-rich domain-containing protein 3-like (LOC103384493), mRNA	SH3 and cysteine-rich domain-containing protein 3 [Xenopus tropicalis]	RecName: Full=SH3 and cysteine-rich domain-containing protein 3;^Eukaryota; Metazoa; Chordata; Craniata; Vertebrata; Euteleostomi; Amphibia; Batrachia; Anura; Pipoidea; Pipidae; Xenopodinae; Xenopus; Silurana	RecName: Full=SH3 and cysteine-rich domain-containing protein 3;^Eukaryota; Metazoa; Chordata; Craniata; Vertebrata; Euteleostomi; Amphibia; Batrachia; Anura; Pipoidea; Pipidae; Xenopodinae; Xenopus; Silurana	Phorbol esters/diacylglycerol binding domain (C1 domain)	SH3 and cysteine rich domain 3	.	GO:0035556|intracellular signal transduction;GO:0007274|neuromuscular synaptic transmission;GO:0003009|skeletal muscle contraction;GO:0007519|skeletal muscle tissue developmentGO:0035556|intracellular signal transduction	GO:0046872|metal ion bindingGO:0005515|protein binding	GO:0005622|intracellular	.	.
DWJXBPHD3indivi_f2p11_2794_transcript14286_g1	45.1489	-2.50105	0.0021269	0.0235755	PREDICTED: Chelonia mydas cytochrome P450 2K4-like (LOC102945644), mRNA	PREDICTED: cytochrome P450 2K4-like [Xenopus tropicalis]	RecName: Full=Cytochrome P450 2K1;^Eukaryota; Metazoa; Chordata; Craniata; Vertebrata; Euteleostomi; Actinopterygii; Neopterygii; Teleostei; Protacanthopterygii; Salmoniformes; Salmonidae; Salmoninae; Oncorhynchus	RecName: Full=Cytochrome P450 2F3;^Eukaryota; Metazoa; Chordata; Craniata; Vertebrata; Euteleostomi; Mammalia; Eutheria; Laurasiatheria; Cetartiodactyla; Ruminantia; Pecora; Bovidae; Caprinae; Capra	Cytochrome P450	.	.	GO:0055114|oxidation-reduction process	GO:0070330|aromatase activity;GO:0020037|heme binding;GO:0005506|iron ion binding;GO:0019825|oxygen bindingGO:0005506|iron ion binding;GO:0016705|oxidoreductase activity, acting on paired donors, with incorporation or reduction of molecular oxygen;GO:0020037|heme binding	GO:0005789|endoplasmic reticulum membrane;GO:0031090|organelle membrane	K07416|CYP2F; cytochrome P450, family 2, subfamily F [EC:1.14.14.1]	map00980|Metabolism of xenobiotics by cytochrome P450
DWJXBPHD3indivi_f2p60_1563_transcript28907_g1	121.9	-5.82359	5.07583e-13	3.17466e-11	Cyprinus carpio genome assembly common carp genome, scaffold: LG9, chromosome: 9	PDZ and LIM domain 7 [Xenopus laevis]	RecName: Full=PDZ and LIM domain protein 7;^Eukaryota; Metazoa; Chordata; Craniata; Vertebrata; Euteleostomi; Mammalia; Eutheria; Euarchontoglires; Glires; Rodentia; Myomorpha; Muroidea; Muridae; Murinae; Mus; Mus	RecName: Full=PDZ and LIM domain protein 7;^Eukaryota; Metazoa; Chordata; Craniata; Vertebrata; Euteleostomi; Mammalia; Eutheria; Euarchontoglires; Glires; Rodentia; Myomorpha; Muroidea; Muridae; Murinae; Mus; Mus	PDZ domain (Also known as DHR or GLGF)	PDZ and LIM domain	.	GO:0030036|actin cytoskeleton organization;GO:0030154|cell differentiation;GO:0007275|multicellular organism development;GO:0001503|ossification;GO:0045669|positive regulation of osteoblast differentiation	GO:0046872|metal ion bindingGO:0005515|protein binding	GO:0015629|actin cytoskeleton;GO:0005913|cell-cell adherens junction;GO:0005737|cytoplasm;GO:0005925|focal adhesion;GO:0005634|nucleus;GO:0001726|ruffle;GO:0001725|stress fiber	.	.
DWJXBPHD3indivi_f3p60_1168_transcript32635_g2	36.4391	-5.79153	1.43738e-07	4.1263e-06	PREDICTED: Gallus gallus triadin (TRDN), transcript variant X4, mRNA	PREDICTED: triadin isoform X29 [Xenopus tropicalis]	RecName: Full=Triadin;^Eukaryota; Metazoa; Chordata; Craniata; Vertebrata; Euteleostomi; Mammalia; Eutheria; Euarchontoglires; Glires; Lagomorpha; Leporidae; Oryctolagus	RecName: Full=Triadin;^Eukaryota; Metazoa; Chordata; Craniata; Vertebrata; Euteleostomi; Mammalia; Eutheria; Euarchontoglires; Glires; Lagomorpha; Leporidae; Oryctolagus	Aspartyl beta-hydroxylase N-terminal region	positive regulation of ryanodine-sensitive calcium-release channel activity	ExpAA=24.37^PredHel=1^Topology=i49-71o	.	GO:0005102|receptor binding	GO:0016021|integral component of membrane;GO:0033017|sarcoplasmic reticulum membraneGO:0016020|membrane	.	.
DWJXBPHD3indivi_f2p58_3708_transcript7472_g1	57.7097	-1.11922	0.000319249	0.00453364	PREDICTED: Aotus nancymaae leucine-rich repeats and calponin homology (CH) domain containing 2 (LRCH2), transcript variant X3, mRNA	leucine-rich repeat and calponin homology domain-containing protein 2 [Xenopus tropicalis]	RecName: Full=Leucine-rich repeat and calponin homology domain-containing protein 2;^Eukaryota; Metazoa; Chordata; Craniata; Vertebrata; Euteleostomi; Mammalia; Eutheria; Euarchontoglires; Primates; Haplorrhini; Catarrhini; Hominidae; Homo	RecName: Full=Leucine-rich repeat and calponin homology domain-containing protein 2;^Eukaryota; Metazoa; Chordata; Craniata; Vertebrata; Euteleostomi; Mammalia; Eutheria; Euarchontoglires; Primates; Haplorrhini; Catarrhini; Hominidae; Homo	Leucine rich repeat	leucine Rich Repeat	.	GO:0007165|signal transduction	GO:0005515|protein binding	GO:0005886|plasma membrane	.	.
DWJXBPHD3indivi_f3p39_2503_transcript16607_g1	470.069	-3.16615	6.0064e-06	0.000128317	PREDICTED: Xenopus (Silurana) tropicalis ankyrin 1, erythrocytic (ank1), transcript variant X15, mRNA	PREDICTED: ankyrin-1 isoform X15 [Xenopus tropicalis]	RecName: Full=Ankyrin-1;^Eukaryota; Metazoa; Chordata; Craniata; Vertebrata; Euteleostomi; Mammalia; Eutheria; Euarchontoglires; Glires; Rodentia; Myomorpha; Muroidea; Muridae; Murinae; Mus; Mus	RecName: Full=Ankyrin-1;^Eukaryota; Metazoa; Chordata; Craniata; Vertebrata; Euteleostomi; Mammalia; Eutheria; Euarchontoglires; Primates; Haplorrhini; Catarrhini; Hominidae; Homo	.	Ankyrin Repeat	ExpAA=21.49^PredHel=1^Topology=o4-26i	GO:0007010|cytoskeleton organization;GO:0006888|ER to Golgi vesicle-mediated transport;GO:0006887|exocytosis;GO:0045199|maintenance of epithelial cell apical/basal polarity;GO:0010638|positive regulation of organelle organization;GO:0007165|signal transduction	GO:0051117|ATPase binding;GO:0008093|cytoskeletal adaptor activity;GO:0019899|enzyme binding;GO:0030507|spectrin binding;GO:0005200|structural constituent of cytoskeleton;GO:0005198|structural molecule activity	GO:0030673|axolemma;GO:0016323|basolateral plasma membrane;GO:0005856|cytoskeleton;GO:0005829|cytosol;GO:0031430|M band;GO:0005634|nucleus;GO:0005886|plasma membrane;GO:0045211|postsynaptic membrane;GO:0042383|sarcolemma;GO:0016529|sarcoplasmic reticulum;GO:0014731|spectrin-associated cytoskeleton;GO:0030018|Z disc	K10380|ANK; ankyrin	map05205|Proteoglycans in cancer
DWJXBPHD3indivi_f5p60_2040_transcript22404_g1	167.937	-1.34632	0.00225105	0.0247279	PREDICTED: Pteropus alecto Enah/Vasp-like (EVL), mRNA	ena/VASP-like protein [Xenopus tropicalis]	RecName: Full=Ena/VASP-like protein;^Eukaryota; Metazoa; Chordata; Craniata; Vertebrata; Euteleostomi; Mammalia; Eutheria; Euarchontoglires; Glires; Rodentia; Myomorpha; Muroidea; Muridae; Murinae; Rattus	RecName: Full=Ena/VASP-like protein;^Eukaryota; Metazoa; Chordata; Craniata; Vertebrata; Euteleostomi; Mammalia; Eutheria; Euarchontoglires; Primates; Haplorrhini; Catarrhini; Hominidae; Homo	WH1 domain	Enah Vasp-like	.	GO:0007015|actin filament organization;GO:0045010|actin nucleation;GO:0008154|actin polymerization or depolymerization;GO:0009887|animal organ morphogenesis;GO:0007411|axon guidance;GO:0007166|cell surface receptor signaling pathway;GO:0010633|negative regulation of epithelial cell migration;GO:1900028|negative regulation of ruffle assembly;GO:0007399|nervous system development;GO:0051496|positiv…	GO:0003779|actin binding;GO:0005522|profilin binding;GO:0017124|SH3 domain binding	GO:0005737|cytoplasm;GO:0005856|cytoskeleton;GO:0005829|cytosol;GO:0005925|focal adhesion;GO:0030027|lamellipodium;GO:0016020|membrane	.	.
DWJXBPHD3indivi_f3p53_2509_transcript16895_g1	1796.67	-2.27515	5.0228e-28	1.4765e-25	Xenopus tropicalis dihydropyrimidinase like 3 (dpysl3), mRNA	dihydropyrimidinase-related protein 3 [Xenopus tropicalis]	RecName: Full=Dihydropyrimidinase-related protein 3 {ECO:0000250|UniProtKB:Q62952};^Eukaryota; Metazoa; Chordata; Craniata; Vertebrata; Euteleostomi; Amphibia; Batrachia; Anura; Pipoidea; Pipidae; Xenopodinae; Xenopus; Silurana	RecName: Full=Dihydropyrimidinase-related protein 3 {ECO:0000250|UniProtKB:Q62952};^Eukaryota; Metazoa; Chordata; Craniata; Vertebrata; Euteleostomi; Amphibia; Batrachia; Anura; Pipoidea; Pipidae; Xenopodinae; Xenopus; Silurana	Amidohydrolase family	Dihydroorotase	.	GO:0051017|actin filament bundle assembly;GO:0051491|positive regulation of filopodium assembly;GO:0030334|regulation of cell migration;GO:0010975|regulation of neuron projection development;GO:0048678|response to axon injury	GO:0016810|hydrolase activity, acting on carbon-nitrogen (but not peptide) bondsGO:0016787|hydrolase activity	GO:0005737|cytoplasm;GO:0030426|growth cone	.	.
DWJXBPHD3indivi_f11p60_4514_transcript3877_g1	104.028	-1.12652	0.00170211	0.0196217	PREDICTED: Falco cherrug ligand-dependent nuclear receptor corepressor-like protein (LOC102057790), transcript variant X5, mRNA	PREDICTED: ligand-dependent nuclear receptor corepressor-like protein isoform X2 [Xenopus tropicalis]	RecName: Full=Ligand-dependent nuclear receptor corepressor-like protein;^Eukaryota; Metazoa; Chordata; Craniata; Vertebrata; Euteleostomi; Archelosauria; Archosauria; Dinosauria; Saurischia; Theropoda; Coelurosauria; Aves; Neognathae; Galloanserae; Galliformes; Phasianidae; Phasianinae; Gallus	RecName: Full=Ligand-dependent nuclear receptor corepressor-like protein;^Eukaryota; Metazoa; Chordata; Craniata; Vertebrata; Euteleostomi; Archelosauria; Archosauria; Dinosauria; Saurischia; Theropoda; Coelurosauria; Aves; Neognathae; Galloanserae; Galliformes; Phasianidae; Phasianinae; Gallus	helix-turn-helix, Psq domain	Ligand dependent nuclear receptor	.	GO:0006357|regulation of transcription from RNA polymerase II promoter;GO:0006366|transcription from RNA polymerase II promoter	GO:0003677|DNA bindingGO:0003677|DNA binding	GO:0005634|nucleus	.	.
DWJXBPHD3indivi_f2p57_2220_transcript20073_g1	579.633	-2.0936	0.00501543	0.0476823	Gasterosteus aculeatus nexilin (LOC100422793), mRNA	PREDICTED: nexilin isoform X2 [Xenopus tropicalis]	RecName: Full=Nexilin;^Eukaryota; Metazoa; Chordata; Craniata; Vertebrata; Euteleostomi; Mammalia; Eutheria; Euarchontoglires; Primates; Haplorrhini; Catarrhini; Hominidae; Homo	RecName: Full=Nexilin;^Eukaryota; Metazoa; Chordata; Craniata; Vertebrata; Euteleostomi; Mammalia; Eutheria; Euarchontoglires; Primates; Haplorrhini; Catarrhini; Hominidae; Homo	Immunoglobulin I-set domain	Nexilin (F actin binding protein)	.	GO:0048739|cardiac muscle fiber development;GO:0030334|regulation of cell migration;GO:0051493|regulation of cytoskeleton organization	GO:0051015|actin filament binding;GO:0008307|structural constituent of muscle	GO:0005856|cytoskeleton;GO:0005925|focal adhesion;GO:0030018|Z disc	.	.
DWJXBPHD3indivi_f2p60_3339_transcript9560_g1	295.482	-7.84882	4.50289e-14	3.30918e-12	PREDICTED: Mustela putorius furo sarcalumenin (SRL), transcript variant X3, mRNA	PREDICTED: sarcalumenin isoform X2 [Xenopus tropicalis]	RecName: Full=Sarcalumenin;^Eukaryota; Metazoa; Chordata; Craniata; Vertebrata; Euteleostomi; Mammalia; Eutheria; Euarchontoglires; Glires; Rodentia; Myomorpha; Muroidea; Muridae; Murinae; Mus; Mus	RecName: Full=Sarcalumenin;^Eukaryota; Metazoa; Chordata; Craniata; Vertebrata; Euteleostomi; Mammalia; Eutheria; Euarchontoglires; Glires; Rodentia; Myomorpha; Muroidea; Muridae; Murinae; Mus; Mus	N-terminal EH-domain containing protein	EH-domain containing	.	GO:0014873|response to muscle activity involved in regulation of muscle adaptation;GO:0002115|store-operated calcium entry	GO:0005525|GTP bindingGO:0005525|GTP binding	GO:0033018|sarcoplasmic reticulum lumen	.	.
DWJXBPHD3indivi_f2p60_1262_transcript31827_g1	218.053	-4.10651	0.000175447	0.00267226	PREDICTED: Chelonia mydas keratin 19 (KRT19), mRNA	PREDICTED: keratin, type I cytoskeletal 19 isoform X2 [Alligator sinensis]	RecName: Full=Keratin, type I cytoskeletal 19;^Eukaryota; Metazoa; Chordata; Craniata; Vertebrata; Euteleostomi; Archelosauria; Archosauria; Dinosauria; Saurischia; Theropoda; Coelurosauria; Aves; Neognathae; Galloanserae; Galliformes; Phasianidae; Phasianinae; Gallus	RecName: Full=Keratin, type I cytoskeletal 19;^Eukaryota; Metazoa; Chordata; Craniata; Vertebrata; Euteleostomi; Archelosauria; Archosauria; Dinosauria; Saurischia; Theropoda; Coelurosauria; Aves; Neognathae; Galloanserae; Galliformes; Phasianidae; Phasianinae; Gallus	Intermediate filament protein	Keratin, type I cytoskeletal	.	.	GO:0005198|structural molecule activityGO:0005198|structural molecule activity	GO:0005882|intermediate filamentGO:0005882|intermediate filament	K07604|KRT1; type I keratin, acidic	.
DWJXBPHD3indivi_f2p39_4633_transcript3471_g1	485.092	-3.126	1.66385e-05	0.00032178	PREDICTED: Nannospalax galili cofilin 1 (non-muscle) (Cfl1), mRNA	cofilin-2 [Xenopus laevis]	RecName: Full=Cofilin-2;^Eukaryota; Metazoa; Chordata; Craniata; Vertebrata; Euteleostomi; Amphibia; Batrachia; Anura; Pipoidea; Pipidae; Xenopodinae; Xenopus; Xenopus	RecName: Full=Cofilin-2;^Eukaryota; Metazoa; Chordata; Craniata; Vertebrata; Euteleostomi; Amphibia; Batrachia; Anura; Pipoidea; Pipidae; Xenopodinae; Xenopus; Xenopus	Cofilin/tropomyosin-type actin-binding protein	.	.	GO:0030042|actin filament depolymerization	GO:0051015|actin filament bindingGO:0003779|actin binding	GO:0015629|actin cytoskeleton;GO:0005737|cytoplasm;GO:0016363|nuclear matrixGO:0005622|intracellular	K05765|CFL; cofilin	map05133|Pertussis;map04360|Axon guidance;map04666|Fc gamma R-mediated phagocytosis;map04810|Regulation of actin cytoskeleton
DWJXBPHD3indivi_f2p33_791_transcript35350_g1	297.846	-1.97763	4.067e-06	8.9755e-05	Rana catesbeiana clone rcat-evr-530-373 Multiple coagulation factor deficiency protein 2 homolog precursor putative mRNA, complete cds	Multiple coagulation factor deficiency protein 2 homolog precursor [Rana catesbeiana]	RecName: Full=Multiple coagulation factor deficiency protein 2 homolog;^Eukaryota; Metazoa; Chordata; Craniata; Vertebrata; Euteleostomi; Mammalia; Eutheria; Euarchontoglires; Primates; Haplorrhini; Catarrhini; Hominidae; Pongo	RecName: Full=Multiple coagulation factor deficiency protein 2 homolog;^Eukaryota; Metazoa; Chordata; Craniata; Vertebrata; Euteleostomi; Mammalia; Eutheria; Euarchontoglires; Primates; Haplorrhini; Catarrhini; Hominidae; Pongo	EF-hand domain pair	multiple coagulation factor deficiency 2	.	GO:0015031|protein transport;GO:0016192|vesicle-mediated transport	GO:0005509|calcium ion bindingGO:0005509|calcium ion binding	GO:0005783|endoplasmic reticulum;GO:0005793|endoplasmic reticulum-Golgi intermediate compartment;GO:0005794|Golgi apparatus	.	.
DWJXBPHD3indivi_f2p53_1493_transcript29793_g1	169.714	-1.85547	0.000116815	0.00188262	PREDICTED: Equus asinus retinol dehydrogenase 5 (11-cis/9-cis) (RDH5), mRNA	PREDICTED: hydroxysteroid (17-beta) dehydrogenase 6 isoform X1 [Xenopus tropicalis]	RecName: Full=Retinol dehydrogenase 3;^Eukaryota; Metazoa; Chordata; Craniata; Vertebrata; Euteleostomi; Mammalia; Eutheria; Euarchontoglires; Glires; Rodentia; Myomorpha; Muroidea; Muridae; Murinae; Rattus	RecName: Full=Retinol dehydrogenase 3;^Eukaryota; Metazoa; Chordata; Craniata; Vertebrata; Euteleostomi; Mammalia; Eutheria; Euarchontoglires; Glires; Rodentia; Myomorpha; Muroidea; Muridae; Murinae; Rattus	short chain dehydrogenase	retinol dehydrogenase activity	.	GO:0042572|retinol metabolic process	GO:0004745|retinol dehydrogenase activity	GO:0005783|endoplasmic reticulum	.	.
DWJXBPHD3indivi_f15p60_3254_transcript10837_g1	640.324	-2.05328	1.80694e-09	6.97071e-08	PREDICTED: Anolis carolinensis SH3-domain binding protein 5 (BTK-associated) (sh3bp5), mRNA	SH3 domain-binding protein 5 [Xenopus tropicalis]	RecName: Full=SH3 domain-binding protein 5;^Eukaryota; Metazoa; Chordata; Craniata; Vertebrata; Euteleostomi; Mammalia; Eutheria; Euarchontoglires; Primates; Haplorrhini; Catarrhini; Hominidae; Homo	RecName: Full=SH3 domain-binding protein 5;^Eukaryota; Metazoa; Chordata; Craniata; Vertebrata; Euteleostomi; Mammalia; Eutheria; Euarchontoglires; Primates; Haplorrhini; Catarrhini; Hominidae; Homo	SH3 domain-binding protein 5 (SH3BP5)	SH3-domain binding protein 5 (BTK-associated)	.	GO:0035556|intracellular signal transduction;GO:0061099|negative regulation of protein tyrosine kinase activity;GO:0007165|signal transductionGO:0035556|intracellular signal transduction	GO:0004860|protein kinase inhibitor activity;GO:0017124|SH3 domain binding	GO:0005737|cytoplasm;GO:0005739|mitochondrion	.	.
DWJXBPHD3indivi_f3p60_6146_transcript1002_g2	134.783	-4.2514	5.5358e-08	1.66732e-06	PREDICTED: Xenopus (Silurana) tropicalis LIM domain binding 3 (ldb3), transcript variant X18, mRNA	PREDICTED: LIM domain-binding protein 3 isoform X8 [Alligator mississippiensis]	RecName: Full=LIM domain-binding protein 3;^Eukaryota; Metazoa; Chordata; Craniata; Vertebrata; Euteleostomi; Mammalia; Eutheria; Euarchontoglires; Glires; Rodentia; Myomorpha; Muroidea; Muridae; Murinae; Mus; Mus	RecName: Full=LIM domain-binding protein 3;^Eukaryota; Metazoa; Chordata; Craniata; Vertebrata; Euteleostomi; Mammalia; Eutheria; Euarchontoglires; Glires; Rodentia; Myomorpha; Muroidea; Muridae; Murinae; Mus; Mus	PDZ domain (Also known as DHR or GLGF)	PDZ and LIM domain	.	GO:0045214|sarcomere organization	GO:0008092|cytoskeletal protein binding;GO:0046872|metal ion binding;GO:0051371|muscle alpha-actinin binding;GO:0005080|protein kinase C bindingGO:0005515|protein binding	GO:0005856|cytoskeleton;GO:0048471|perinuclear region of cytoplasm;GO:0031143|pseudopodium;GO:0030018|Z disc	.	.
DWJXBPHD3indivi_f6p60_3374_transcript9379_g1	2146.51	-1.38297	0.00249261	0.0267223	PREDICTED: Xenopus (Silurana) tropicalis neuroepithelial cell transforming 1 (net1), transcript variant X1, mRNA	PREDICTED: neuroepithelial cell-transforming gene 1 protein isoform X1 [Xenopus tropicalis]	RecName: Full=Neuroepithelial cell-transforming gene 1 protein;^Eukaryota; Metazoa; Chordata; Craniata; Vertebrata; Euteleostomi; Mammalia; Eutheria; Euarchontoglires; Glires; Rodentia; Myomorpha; Muroidea; Muridae; Murinae; Mus; Mus	RecName: Full=Neuroepithelial cell-transforming gene 1 protein;^Eukaryota; Metazoa; Chordata; Craniata; Vertebrata; Euteleostomi; Mammalia; Eutheria; Euarchontoglires; Glires; Rodentia; Myomorpha; Muroidea; Muridae; Murinae; Mus; Mus	RhoGEF domain	guanine nucleotide exchange factor	.	GO:0070301|cellular response to hydrogen peroxide;GO:0071479|cellular response to ionizing radiation;GO:0035556|intracellular signal transduction;GO:0051451|myoblast migration;GO:0043065|positive regulation of apoptotic process;GO:0043547|positive regulation of GTPase activity;GO:1900026|positive regulation of substrate adhesion-dependent cell spreading;GO:0035023|regulation of Rho protein signal…	GO:0017049|GTP-Rho binding;GO:0005089|Rho guanyl-nucleotide exchange factor activityGO:0005089|Rho guanyl-nucleotide exchange factor activity	GO:0005737|cytoplasm;GO:0005634|nucleus;GO:0005886|plasma membrane	.	.
DWJXBPHD3indivi_f45p60_3640_transcript7825_g1	2794.32	-1.77547	4.15756e-05	0.00074887	PREDICTED: Xenopus (Silurana) tropicalis peptidylglycine alpha-amidating monooxygenase (pam), transcript variant X4, mRNA	peptidyl-glycine alpha-amidating monooxygenase isoform 2 precursor [Xenopus tropicalis]	RecName: Full=Peptidyl-glycine alpha-amidating monooxygenase B;^Eukaryota; Metazoa; Chordata; Craniata; Vertebrata; Euteleostomi; Amphibia; Batrachia; Anura; Pipoidea; Pipidae; Xenopodinae; Xenopus; Xenopus	RecName: Full=Peptidyl-glycine alpha-amidating monooxygenase B;^Eukaryota; Metazoa; Chordata; Craniata; Vertebrata; Euteleostomi; Amphibia; Batrachia; Anura; Pipoidea; Pipidae; Xenopodinae; Xenopus; Xenopus	Copper type II ascorbate-dependent monooxygenase, N-terminal domain	.	ExpAA=23.79^PredHel=1^Topology=o763-785i	GO:0006518|peptide metabolic processGO:0055114|oxidation-reduction process	GO:0005507|copper ion binding;GO:0004598|peptidylamidoglycolate lyase activity;GO:0004504|peptidylglycine monooxygenase activityGO:0004497|monooxygenase activity;GO:0005507|copper ion binding;GO:0016715|oxidoreductase activity, acting on paired donors, with incorporation or reduction of molecular oxygen, reduced ascorbate as one donor, and incorporation of one atom of oxygen;GO:0005515|protein bi…	GO:0016021|integral component of membrane;GO:0030658|transport vesicle membrane	K00504|PAM, PHM; peptidylglycine monooxygenase [EC:1.14.17.3];K18200|PAL; peptidylamidoglycolate lyase [EC:4.3.2.5]	.
DWJXBPHD3indivi_f4p60_2916_transcript12643_g1	41.7154	-2.95348	2.63971e-05	0.000496779	PREDICTED: Chelonia mydas protein kinase, cGMP-dependent, type I (PRKG1), transcript variant X3, mRNA	cGMP-dependent protein kinase 1 [Fukomys damarensis]	RecName: Full=cGMP-dependent protein kinase 1;^Eukaryota; Metazoa; Chordata; Craniata; Vertebrata; Euteleostomi; Mammalia; Eutheria; Euarchontoglires; Glires; Rodentia; Myomorpha; Muroidea; Muridae; Murinae; Mus; Mus	RecName: Full=cGMP-dependent protein kinase 1;^Eukaryota; Metazoa; Chordata; Craniata; Vertebrata; Euteleostomi; Mammalia; Eutheria; Euarchontoglires; Primates; Haplorrhini; Catarrhini; Hominidae; Homo	Protein kinase domain	.	.	GO:0030036|actin cytoskeleton organization;GO:0019934|cGMP-mediated signaling;GO:0016358|dendrite development;GO:0030900|forebrain development;GO:0090331|negative regulation of platelet aggregation;GO:0001764|neuron migration;GO:0006468|protein phosphorylation;GO:0043087|regulation of GTPase activity;GO:0060087|relaxation of vascular smooth muscle;GO:0007165|signal transductionGO:0006468|protein …	GO:0005524|ATP binding;GO:0005246|calcium channel regulator activity;GO:0030553|cGMP binding;GO:0004692|cGMP-dependent protein kinase activity;GO:0004674|protein serine/threonine kinase activityGO:0004672|protein kinase activity;GO:0005524|ATP binding	GO:0005737|cytoplasm;GO:0005829|cytosol;GO:0005794|Golgi apparatus;GO:0005886|plasma membrane	K07376|PRKG1; cGMP-dependent protein kinase 1 [EC:2.7.11.12]	map04022|cGMP-PKG signaling pathway;map04740|Olfactory transduction;map04611|Platelet activation;map04970|Salivary secretion;map04540|Gap junction;map04730|Long-term depression;map04270|Vascular smooth muscle contraction;map04713|Circadian entrainment;map04923|Regulation of lipolysis in adipocytes
DWJXBPHD3indivi_f3p60_1961_transcript23605_g1	120.217	-3.97841	2.78579e-11	1.38798e-09	PREDICTED: Xenopus (Silurana) tropicalis IMP (inosine 5'-monophosphate) dehydrogenase 2 (impdh2), transcript variant X1, mRNA	PREDICTED: inosine-5'-monophosphate dehydrogenase 2 isoform X1 [Xenopus tropicalis]	RecName: Full=Inosine-5'-monophosphate dehydrogenase 2 {ECO:0000255|HAMAP-Rule:MF_03156};^Eukaryota; Metazoa; Chordata; Craniata; Vertebrata; Euteleostomi; Amphibia; Batrachia; Anura; Pipoidea; Pipidae; Xenopodinae; Xenopus; Silurana	RecName: Full=Inosine-5'-monophosphate dehydrogenase 2 {ECO:0000255|HAMAP-Rule:MF_03156};^Eukaryota; Metazoa; Chordata; Craniata; Vertebrata; Euteleostomi; Amphibia; Batrachia; Anura; Pipoidea; Pipidae; Xenopodinae; Xenopus; Silurana	IMP dehydrogenase / GMP reductase domain	Catalyzes the conversion of inosine 5'-phosphate (IMP) to xanthosine 5'-phosphate (XMP), the first committed and rate- limiting step in the de novo synthesis of guanine nucleotides, and therefore plays an important role in the regulation of cell growth (By similarity)	.	GO:0006177|GMP biosynthetic process;GO:0006183|GTP biosynthetic processGO:0055114|oxidation-reduction process	GO:0003938|IMP dehydrogenase activity;GO:0046872|metal ion bindingGO:0003824|catalytic activity;GO:0016491|oxidoreductase activity;GO:0018580|nitronate monooxygenase activity	GO:0005737|cytoplasm;GO:0005634|nucleus	.	.
DWJXBPHD3indivi_f5p60_2029_transcript22532_g1	609.603	-1.45907	9.67535e-08	2.83849e-06	PREDICTED: Haliaeetus leucocephalus glutamine synthetase (LOC104833973), mRNA	Xgs protein, partial [Xenopus laevis]	RecName: Full=Glutamine synthetase;^Eukaryota; Metazoa; Chordata; Craniata; Vertebrata; Euteleostomi; Amphibia; Batrachia; Anura; Pipoidea; Pipidae; Xenopodinae; Xenopus; Xenopus	RecName: Full=Glutamine synthetase;^Eukaryota; Metazoa; Chordata; Craniata; Vertebrata; Euteleostomi; Amphibia; Batrachia; Anura; Pipoidea; Pipidae; Xenopodinae; Xenopus; Xenopus	Glutamine synthetase, beta-Grasp domain	.	.	GO:0006542|glutamine biosynthetic processGO:0006542|glutamine biosynthetic process;GO:0006807|nitrogen compound metabolic process	GO:0005524|ATP binding;GO:0004351|glutamate decarboxylase activity;GO:0004356|glutamate-ammonia ligase activityGO:0004356|glutamate-ammonia ligase activity	GO:0005739|mitochondrion	K01915|glnA, GLUL; glutamine synthetase [EC:6.3.1.2]	map00630|Glyoxylate and dicarboxylate metabolism;map00220|Arginine biosynthesis;map01230|Biosynthesis of amino acids;map00250|Alanine, aspartate and glutamate metabolism;map04724|Glutamatergic synapse;map04727|GABAergic synapse;map02020|Two-component system;map01100|Metabolic pathways;map01120|Microbial metabolism in diverse environments;map00910|Nitrogen metabolism
DWJXBPHD3indivi_f4p60_3234_transcript10450_g3	123.047	-3.85154	0.000765754	0.00977849	PREDICTED: Gekko japonicus thrombospondin 4 (THBS4), mRNA	thrombospondin-4 precursor [Xenopus tropicalis]	RecName: Full=Thrombospondin-4;^Eukaryota; Metazoa; Chordata; Craniata; Vertebrata; Euteleostomi; Amphibia; Batrachia; Anura; Pipoidea; Pipidae; Xenopodinae; Xenopus; Xenopus	RecName: Full=Thrombospondin-4;^Eukaryota; Metazoa; Chordata; Craniata; Vertebrata; Euteleostomi; Amphibia; Batrachia; Anura; Pipoidea; Pipidae; Xenopodinae; Xenopus; Xenopus	Cartilage oligomeric matrix protein	.	.	GO:0007155|cell adhesion;GO:0051781|positive regulation of cell division;GO:0006986|response to unfolded proteinGO:0007155|cell adhesion	GO:0005509|calcium ion binding;GO:0008083|growth factor activityGO:0005509|calcium ion binding	GO:0005783|endoplasmic reticulum;GO:0031012|extracellular matrix;GO:0005615|extracellular space;GO:0005578|proteinaceous extracellular matrix;GO:0016529|sarcoplasmic reticulumGO:0005576|extracellular region	K04659|THBS2S; thrombospondin 2/3/4/5	map05100|Bacterial invasion of epithelial cells;map04151|PI3K-Akt signaling pathway;map05205|Proteoglycans in cancer;map04360|Axon guidance;map05206|MicroRNAs in cancer;map05200|Pathways in cancer;map05140|Leishmaniasis;map05222|Small cell lung cancer;map05144|Malaria;map05145|Toxoplasmosis;map04380|Osteoclast differentiation;map04670|Leukocyte transendothelial migration;map04611|Platelet activat…
DWJXBPHD3indivi_f7p60_3380_transcript9260_g1	1222.32	-3.25959	5.71778e-05	0.00098987	Xenopus laevis ras-related protein RAS-DVA, mRNA (cDNA clone MGC:131080 IMAGE:7981700), complete cds	ras-related protein ras-dva [Xenopus tropicalis]	RecName: Full=GTP-binding protein Di-Ras2;^Eukaryota; Metazoa; Chordata; Craniata; Vertebrata; Euteleostomi; Mammalia; Eutheria; Euarchontoglires; Primates; Haplorrhini; Catarrhini; Hominidae; Homo	RecName: Full=GTP-binding protein Di-Ras2;^Eukaryota; Metazoa; Chordata; Craniata; Vertebrata; Euteleostomi; Mammalia; Eutheria; Euarchontoglires; Primates; Haplorrhini; Catarrhini; Hominidae; Pongo	ADP-ribosylation factor family	GTP-binding Protein	.	GO:0007165|signal transduction	GO:0005525|GTP binding;GO:0003924|GTPase activityGO:0005525|GTP binding;GO:0003924|GTPase activity	GO:0005886|plasma membrane	.	.
DWJXBPHD3indivi_f2p60_2101_transcript22089_g6	1606.57	-1.41387	0.000900812	0.0112874	Xenopus laevis phosphoglucomutase 1 (pgm1), mRNA	phosphoglucomutase-1 [Xenopus tropicalis]	RecName: Full=Phosphoglucomutase-1;^Eukaryota; Metazoa; Chordata; Craniata; Vertebrata; Euteleostomi; Mammalia; Eutheria; Euarchontoglires; Primates; Haplorrhini; Catarrhini; Hominidae; Homo	RecName: Full=Phosphoglucomutase-1;^Eukaryota; Metazoa; Chordata; Craniata; Vertebrata; Euteleostomi; Mammalia; Eutheria; Euarchontoglires; Primates; Haplorrhini; Catarrhini; Hominidae; Homo	Phosphoglucomutase/phosphomannomutase, alpha/beta/alpha domain I	.	.	GO:0019388|galactose catabolic process;GO:0006094|gluconeogenesis;GO:0006006|glucose metabolic process;GO:0005978|glycogen biosynthetic process;GO:0005980|glycogen catabolic process;GO:0006096|glycolytic process;GO:0043312|neutrophil degranulationGO:0005975|carbohydrate metabolic process;GO:0071704|organic substance metabolic process	GO:0000287|magnesium ion binding;GO:0004614|phosphoglucomutase activityGO:0016868|intramolecular transferase activity, phosphotransferases	GO:0015629|actin cytoskeleton;GO:0005737|cytoplasm;GO:0005829|cytosol;GO:0070062|extracellular exosome;GO:0005576|extracellular region;GO:1904813|ficolin-1-rich granule lumen;GO:1904724|tertiary granule lumen	K01835|pgm; phosphoglucomutase [EC:5.4.2.2]	map00030|Pentose phosphate pathway;map00500|Starch and sucrose metabolism;map00010|Glycolysis / Gluconeogenesis;map00521|Streptomycin biosynthesis;map00520|Amino sugar and nucleotide sugar metabolism;map01110|Biosynthesis of secondary metabolites;map01100|Metabolic pathways;map00230|Purine metabolism;map01120|Microbial metabolism in diverse environments;map00052|Galactose metabolism;map01130|Bios…
DWJXBPHD3indivi_f2p60_4420_transcript4231_g2	198.713	-7.4111	3.26118e-14	2.47077e-12	Rana rugosa got1 gene for glutamate oxaloacetate transaminase, partial cds	PREDICTED: actin-binding Rho-activating protein [Alligator mississippiensis]	RecName: Full=Actin-binding Rho-activating protein;^Eukaryota; Metazoa; Chordata; Craniata; Vertebrata; Euteleostomi; Mammalia; Eutheria; Laurasiatheria; Cetartiodactyla; Suina; Suidae; Sus	RecName: Full=Actin-binding Rho-activating protein;^Eukaryota; Metazoa; Chordata; Craniata; Vertebrata; Euteleostomi; Mammalia; Eutheria; Laurasiatheria; Cetartiodactyla; Suina; Suidae; Sus	Costars	actin-binding Rho activating protein	.	GO:0035025|positive regulation of Rho protein signal transduction;GO:0015031|protein transport;GO:0006355|regulation of transcription, DNA-templated;GO:0006351|transcription, DNA-templated	GO:0003779|actin binding	GO:0005856|cytoskeleton;GO:0030017|sarcomere	.	.
DWJXBPHD3indivi_f2p60_1210_transcript32164_g1	9.1843	-5.19295	8.36707e-07	2.08864e-05	PREDICTED: Xenopus (Silurana) tropicalis protein phosphatase 1, regulatory subunit 27 (ppp1r27), mRNA	PREDICTED: protein phosphatase 1 regulatory subunit 27 [Xenopus tropicalis]	RecName: Full=Protein phosphatase 1 regulatory subunit 27;^Eukaryota; Metazoa; Chordata; Craniata; Vertebrata; Euteleostomi; Mammalia; Eutheria; Euarchontoglires; Glires; Rodentia; Myomorpha; Muroidea; Muridae; Murinae; Mus; Mus	RecName: Full=Protein phosphatase 1 regulatory subunit 27;^Eukaryota; Metazoa; Chordata; Craniata; Vertebrata; Euteleostomi; Mammalia; Eutheria; Euarchontoglires; Glires; Rodentia; Myomorpha; Muroidea; Muridae; Murinae; Mus; Mus	Ankyrin repeats (3 copies)	Ankyrin Repeat	.	GO:0010923|negative regulation of phosphatase activity	GO:0019902|phosphatase binding;GO:0004864|protein phosphatase inhibitor activityGO:0005515|protein binding	.	K17566|PPP1R27; protein phosphatase 1 regulatory subunit 27	.
DWJXBPHD3indivi_f3p60_2973_transcript12153_g1	18.3837	-5.46366	4.98596e-07	1.3063e-05	Xenopus laevis ras-related protein RAS-DVA, mRNA (cDNA clone MGC:131080 IMAGE:7981700), complete cds	ras-related protein ras-dva [Xenopus tropicalis]	RecName: Full=GTP-binding protein Di-Ras2;^Eukaryota; Metazoa; Chordata; Craniata; Vertebrata; Euteleostomi; Mammalia; Eutheria; Euarchontoglires; Primates; Haplorrhini; Catarrhini; Hominidae; Homo	RecName: Full=GTP-binding protein Di-Ras2;^Eukaryota; Metazoa; Chordata; Craniata; Vertebrata; Euteleostomi; Mammalia; Eutheria; Euarchontoglires; Primates; Haplorrhini; Catarrhini; Hominidae; Pongo	ADP-ribosylation factor family	GTP-binding Protein	.	GO:0007165|signal transduction	GO:0005525|GTP binding;GO:0003924|GTPase activityGO:0005525|GTP binding;GO:0003924|GTPase activity	GO:0005886|plasma membrane	.	.
DWJXBPHD3indivi_f2p60_1014_transcript33650_g2	166.711	-1.12022	0.00134028	0.0159123	Xenopus tropicalis visinin-like 1, mRNA (cDNA clone MGC:121363 IMAGE:7605715), complete cds	PREDICTED: visinin-like protein 1 isoform X1 [Heterocephalus glaber]	RecName: Full=Visinin-like protein 1;^Eukaryota; Metazoa; Chordata; Craniata; Vertebrata; Euteleostomi; Mammalia; Eutheria; Euarchontoglires; Glires; Rodentia; Myomorpha; Muroidea; Muridae; Murinae; Rattus	RecName: Full=Visinin-like protein 1;^Eukaryota; Metazoa; Chordata; Craniata; Vertebrata; Euteleostomi; Mammalia; Eutheria; Euarchontoglires; Glires; Rodentia; Myomorpha; Muroidea; Muridae; Murinae; Rattus	EF-hand domain pair	Calcium-binding protein	.	GO:0019722|calcium-mediated signaling;GO:0007417|central nervous system development;GO:0046676|negative regulation of insulin secretion;GO:0045921|positive regulation of exocytosis;GO:0035774|positive regulation of insulin secretion involved in cellular response to glucose stimulus	GO:0005509|calcium ion bindingGO:0005509|calcium ion binding	GO:0005829|cytosol;GO:0016020|membrane	.	.
DWJXBPHD3indivi_f13p60_1941_transcript24187_g2	182.217	-2.50271	0.000416623	0.00569101	Xenopus (Silurana) tropicalis hedgehog acyltransferase-like (hhatl), mRNA	protein-cysteine N-palmitoyltransferase HHAT-like protein [Xenopus tropicalis]	RecName: Full=Protein-cysteine N-palmitoyltransferase HHAT-like protein;^Eukaryota; Metazoa; Chordata; Craniata; Vertebrata; Euteleostomi; Mammalia; Eutheria; Euarchontoglires; Glires; Rodentia; Myomorpha; Muroidea; Muridae; Murinae; Mus; Mus	RecName: Full=Protein-cysteine N-palmitoyltransferase HHAT-like protein;^Eukaryota; Metazoa; Chordata; Craniata; Vertebrata; Euteleostomi; Mammalia; Eutheria; Euarchontoglires; Glires; Rodentia; Myomorpha; Muroidea; Muridae; Murinae; Mus; Mus	MBOAT, membrane-bound O-acyltransferase family	Membrane bOund o-acyl transferase mboat family protein	ExpAA=199.65^PredHel=8^Topology=i12-34o65-87i100-122o211-230i251-273o288-310i433-455o460-482i	GO:0060262|negative regulation of N-terminal protein palmitoylation	.	GO:0005783|endoplasmic reticulum;GO:0005789|endoplasmic reticulum membrane;GO:0016021|integral component of membrane;GO:0048471|perinuclear region of cytoplasm	.	.
DWJXBPHD3indivi_f2p60_1012_transcript33643_g2	87.3205	-7.98011	1.65218e-18	2.05794e-16	Rana pirica mRNA for triacylglycerol lipase, partial sequence, clone:No 149	uncharacterized protein LOC734687 precursor [Xenopus laevis]	RecName: Full=Pancreatic triacylglycerol lipase;^Eukaryota; Metazoa; Chordata; Craniata; Vertebrata; Euteleostomi; Mammalia; Eutheria; Laurasiatheria; Cetartiodactyla; Suina; Suidae; Sus	RecName: Full=Pancreatic triacylglycerol lipase;^Eukaryota; Metazoa; Chordata; Craniata; Vertebrata; Euteleostomi; Mammalia; Eutheria; Laurasiatheria; Cetartiodactyla; Suina; Suidae; Sus	Lipase	pancreatic	.	GO:0016042|lipid catabolic process	GO:0046872|metal ion binding;GO:0004806|triglyceride lipase activityGO:0005515|protein binding	GO:0005576|extracellular region	.	.
DWJXBPHD3indivi_f5p60_6267_transcript909_g1	550.359	-7.58896	1.81377e-14	1.4256e-12	PREDICTED: Alligator sinensis myomesin 1 (MYOM1), transcript variant X2, mRNA	PREDICTED: myomesin-1 isoform X2 [Alligator sinensis]	RecName: Full=M-protein, striated muscle;^Eukaryota; Metazoa; Chordata; Craniata; Vertebrata; Euteleostomi; Archelosauria; Archosauria; Dinosauria; Saurischia; Theropoda; Coelurosauria; Aves; Neognathae; Galloanserae; Galliformes; Phasianidae; Phasianinae; Gallus	RecName: Full=M-protein, striated muscle;^Eukaryota; Metazoa; Chordata; Craniata; Vertebrata; Euteleostomi; Archelosauria; Archosauria; Dinosauria; Saurischia; Theropoda; Coelurosauria; Aves; Neognathae; Galloanserae; Galliformes; Phasianidae; Phasianinae; Gallus	Immunoglobulin I-set domain	myomesin	.	GO:0007015|actin filament organization;GO:0045214|sarcomere organization;GO:0006941|striated muscle contraction;GO:0071688|striated muscle myosin thick filament assembly	GO:0051015|actin filament binding;GO:0051371|muscle alpha-actinin binding;GO:0008307|structural constituent of muscle;GO:0097493|structural molecule activity conferring elasticityGO:0005515|protein binding	GO:0031430|M band;GO:0005859|muscle myosin complex;GO:0030018|Z disc	.	.
DWJXBPHD3indivi_f7p60_6025_transcript1082_g1	147.629	-2.22864	0.000279404	0.00401435	PREDICTED: Pelodiscus sinensis zinc finger protein 106-like (LOC102451040), mRNA	zinc finger protein 106 [Xenopus tropicalis]	RecName: Full=Zinc finger protein 106;^Eukaryota; Metazoa; Chordata; Craniata; Vertebrata; Euteleostomi; Mammalia; Eutheria; Euarchontoglires; Primates; Haplorrhini; Catarrhini; Hominidae; Homo	RecName: Full=Zinc finger protein 106;^Eukaryota; Metazoa; Chordata; Craniata; Vertebrata; Euteleostomi; Mammalia; Eutheria; Euarchontoglires; Primates; Haplorrhini; Catarrhini; Hominidae; Homo	WD domain, G-beta repeat	Zinc finger protein	.	GO:0008286|insulin receptor signaling pathway	GO:0046872|metal ion binding;GO:0003723|RNA binding;GO:0017124|SH3 domain bindingGO:0005515|protein binding	GO:0005829|cytosol;GO:0016020|membrane;GO:0005730|nucleolus	.	.
DWJXBPHD3indivi_f4p60_2052_transcript22343_g2	447.497	-4.97039	3.9743e-17	4.42533e-15	PREDICTED: Cavia porcellus SRY (sex determining region Y)-box 7 (Sox7), mRNA	transcription factor Sox-7 [Xenopus laevis]	RecName: Full=Transcription factor Sox-7;^Eukaryota; Metazoa; Chordata; Craniata; Vertebrata; Euteleostomi; Amphibia; Batrachia; Anura; Pipoidea; Pipidae; Xenopodinae; Xenopus; Xenopus	RecName: Full=Transcription factor Sox-7;^Eukaryota; Metazoa; Chordata; Craniata; Vertebrata; Euteleostomi; Amphibia; Batrachia; Anura; Pipoidea; Pipidae; Xenopodinae; Xenopus; Xenopus	HMG-box domain	.	.	GO:0030154|cell differentiation;GO:0001706|endoderm formation;GO:0007507|heart development;GO:0030178|negative regulation of Wnt signaling pathway;GO:0045944|positive regulation of transcription from RNA polymerase II promoter;GO:0048793|pronephros development;GO:0006351|transcription, DNA-templated	GO:0043565|sequence-specific DNA binding;GO:0044212|transcription regulatory region DNA binding	GO:0005634|nucleus	K09270|SOX7S; transcription factor SOX7/8/10/18 (SOX group E/F)	map04024|cAMP signaling pathway
DWJXBPHD3indivi_f5p60_5547_transcript1648_g1	764.506	-8.66146	7.16914e-19	9.24316e-17	PREDICTED: Xenopus (Silurana) tropicalis myomesin 2 (myom2), transcript variant X2, mRNA	PREDICTED: myomesin-2 isoform X2 [Xenopus tropicalis]	RecName: Full=M-protein, striated muscle;^Eukaryota; Metazoa; Chordata; Craniata; Vertebrata; Euteleostomi; Archelosauria; Archosauria; Dinosauria; Saurischia; Theropoda; Coelurosauria; Aves; Neognathae; Galloanserae; Galliformes; Phasianidae; Phasianinae; Gallus	RecName: Full=Myomesin-2;^Eukaryota; Metazoa; Chordata; Craniata; Vertebrata; Euteleostomi; Mammalia; Eutheria; Euarchontoglires; Primates; Haplorrhini; Catarrhini; Hominidae; Homo	Immunoglobulin I-set domain	myomesin	.	GO:0007015|actin filament organization;GO:0002074|extraocular skeletal muscle development;GO:0006936|muscle contraction;GO:0045214|sarcomere organization;GO:0006941|striated muscle contraction;GO:0071688|striated muscle myosin thick filament assembly	GO:0051015|actin filament binding;GO:0019900|kinase binding;GO:0051371|muscle alpha-actinin binding;GO:0008307|structural constituent of muscle;GO:0097493|structural molecule activity conferring elasticityGO:0005515|protein binding	GO:0031430|M band;GO:0005739|mitochondrion;GO:0005859|muscle myosin complex;GO:0032982|myosin filament;GO:0030018|Z disc	.	.
DWJXBPHD3indivi_f3p60_1840_transcript24566_g1	4071.65	-8.84572	1.21567e-43	1.78679e-40	Rana catesbeiana VDCC gamma mRNA for voltage dependent calcium channel gamma subunit, complete cds	PREDICTED: telethonin [Xenopus tropicalis]	RecName: Full=Telethonin;^Eukaryota; Metazoa; Chordata; Craniata; Vertebrata; Euteleostomi; Mammalia; Eutheria; Euarchontoglires; Primates; Haplorrhini; Catarrhini; Hominidae; Homo	RecName: Full=Telethonin;^Eukaryota; Metazoa; Chordata; Craniata; Vertebrata; Euteleostomi; Mammalia; Eutheria; Euarchontoglires; Primates; Haplorrhini; Catarrhini; Hominidae; Homo	Telethonin protein	Titin-cap	.	GO:0007512|adult heart development;GO:0060048|cardiac muscle contraction;GO:0048739|cardiac muscle fiber development;GO:0003300|cardiac muscle hypertrophy;GO:0014898|cardiac muscle hypertrophy in response to stress;GO:0055008|cardiac muscle tissue morphogenesis;GO:0055003|cardiac myofibril assembly;GO:0050982|detection of mechanical stimulus;GO:0035995|detection of muscle stretch;GO:0030049|muscl…	GO:0036122|BMP binding;GO:0051373|FATZ binding;GO:0044325|ion channel binding;GO:0030674|protein binding, bridging;GO:0008307|structural constituent of muscle;GO:0031432|titin binding;GO:0070080|titin Z domain binding	GO:0005829|cytosol;GO:0031674|I band;GO:0030018|Z disc	.	.
DWJXBPHD3indivi_f3p60_1945_transcript23799_g2	585.375	-3.02034	3.9858e-06	8.80953e-05	PREDICTED: Mus musculus adenylate kinase 1 (Ak1), transcript variant X1, mRNA	PREDICTED: adenylate kinase isoenzyme 1 isoform X5 [Lepisosteus oculatus]	RecName: Full=Adenylate kinase isoenzyme 1 {ECO:0000255|HAMAP-Rule:MF_03171};^Eukaryota; Metazoa; Chordata; Craniata; Vertebrata; Euteleostomi; Archelosauria; Archosauria; Dinosauria; Saurischia; Theropoda; Coelurosauria; Aves; Neognathae; Galloanserae; Galliformes; Phasianidae; Phasianinae; Gallus	RecName: Full=Adenylate kinase isoenzyme 1 {ECO:0000255|HAMAP-Rule:MF_03171};^Eukaryota; Metazoa; Chordata; Craniata; Vertebrata; Euteleostomi; Archelosauria; Archosauria; Dinosauria; Saurischia; Theropoda; Coelurosauria; Aves; Neognathae; Galloanserae; Galliformes; Phasianidae; Phasianinae; Gallus	AAA domain	.	.	GO:0046034|ATP metabolic process;GO:0007050|cell cycle arrest;GO:0006165|nucleoside diphosphate phosphorylation;GO:0009142|nucleoside triphosphate biosynthetic process	GO:0004017|adenylate kinase activity;GO:0005524|ATP binding;GO:0004550|nucleoside diphosphate kinase activity	GO:0005829|cytosol;GO:0005886|plasma membrane;GO:0036126|sperm flagellum	K00939|adk, AK; adenylate kinase [EC:2.7.4.3]	map01100|Metabolic pathways;map01130|Biosynthesis of antibiotics;map01110|Biosynthesis of secondary metabolites;map00230|Purine metabolism
DWJXBPHD3indivi_f9p60_6437_transcript776_g1	41.9962	-4.11089	1.54671e-06	3.65491e-05	PREDICTED: Xenopus (Silurana) tropicalis xin actin binding repeat containing 2 (xirp2), transcript variant X2, mRNA	PREDICTED: xin actin-binding repeat-containing protein 2 isoform X1 [Xenopus tropicalis]	RecName: Full=Xin actin-binding repeat-containing protein 2;^Eukaryota; Metazoa; Chordata; Craniata; Vertebrata; Euteleostomi; Mammalia; Eutheria; Euarchontoglires; Primates; Haplorrhini; Catarrhini; Hominidae; Homo	RecName: Full=Xin actin-binding repeat-containing protein 2;^Eukaryota; Metazoa; Chordata; Craniata; Vertebrata; Euteleostomi; Mammalia; Eutheria; Euarchontoglires; Primates; Haplorrhini; Catarrhini; Hominidae; Homo	Xin repeat	xin actin-binding repeat containing	.	GO:0030036|actin cytoskeleton organization;GO:0055008|cardiac muscle tissue morphogenesis;GO:0045216|cell-cell junction organization;GO:0003281|ventricular septum developmentGO:0030036|actin cytoskeleton organization	GO:0003779|actin binding;GO:0051393|alpha-actinin bindingGO:0003779|actin binding	GO:0030054|cell junction;GO:0030018|Z discGO:0030054|cell junction	.	.
DWJXBPHD3indivi_f3p60_6071_transcript1040_g1	8.16991	-2.62332	0.00350001	0.0353076	PREDICTED: Lepisosteus oculatus xin actin binding repeat containing 1 (xirp1), transcript variant X2, mRNA	PREDICTED: xin actin-binding repeat-containing protein 1 isoform X1 [Xenopus tropicalis]	RecName: Full=Xin actin-binding repeat-containing protein 1;^Eukaryota; Metazoa; Chordata; Craniata; Vertebrata; Euteleostomi; Archelosauria; Archosauria; Dinosauria; Saurischia; Theropoda; Coelurosauria; Aves; Neognathae; Galloanserae; Galliformes; Phasianidae; Phasianinae; Gallus	RecName: Full=Xin actin-binding repeat-containing protein 1;^Eukaryota; Metazoa; Chordata; Craniata; Vertebrata; Euteleostomi; Archelosauria; Archosauria; Dinosauria; Saurischia; Theropoda; Coelurosauria; Aves; Neognathae; Galloanserae; Galliformes; Phasianidae; Phasianinae; Gallus	Xin repeat	xin actin-binding repeat containing	.	GO:0030036|actin cytoskeleton organization;GO:0007507|heart developmentGO:0030036|actin cytoskeleton organization	GO:0003779|actin bindingGO:0003779|actin binding	GO:0030054|cell junctionGO:0030054|cell junction	.	.
DWJXBPHD3indivi_f3p60_3653_transcript7708_g1	509.765	-3.18734	1.87218e-06	4.36091e-05	Xenopus laevis peptidyl-glycine alpha-amidating monooxygenase A precursor, mRNA (cDNA clone MGC:196739 IMAGE:9041647), complete cds	peptidyl-glycine alpha-amidating monooxygenase isoform 2 precursor [Xenopus tropicalis]	RecName: Full=Peptidyl-glycine alpha-amidating monooxygenase B;^Eukaryota; Metazoa; Chordata; Craniata; Vertebrata; Euteleostomi; Amphibia; Batrachia; Anura; Pipoidea; Pipidae; Xenopodinae; Xenopus; Xenopus	RecName: Full=Peptidyl-glycine alpha-amidating monooxygenase B;^Eukaryota; Metazoa; Chordata; Craniata; Vertebrata; Euteleostomi; Amphibia; Batrachia; Anura; Pipoidea; Pipidae; Xenopodinae; Xenopus; Xenopus	Copper type II ascorbate-dependent monooxygenase, N-terminal domain	.	ExpAA=24.47^PredHel=1^Topology=o763-785i	GO:0006518|peptide metabolic processGO:0055114|oxidation-reduction process	GO:0005507|copper ion binding;GO:0004598|peptidylamidoglycolate lyase activity;GO:0004504|peptidylglycine monooxygenase activityGO:0004497|monooxygenase activity;GO:0005507|copper ion binding;GO:0016715|oxidoreductase activity, acting on paired donors, with incorporation or reduction of molecular oxygen, reduced ascorbate as one donor, and incorporation of one atom of oxygen;GO:0005515|protein bi…	GO:0016021|integral component of membrane;GO:0030658|transport vesicle membrane	K00504|PAM, PHM; peptidylglycine monooxygenase [EC:1.14.17.3];K18200|PAL; peptidylamidoglycolate lyase [EC:4.3.2.5]	.
DWJXBPHD3indivi_f35p60_3805_transcript6987_g1	3027.82	-10.3441	2.76156e-26	6.87956e-24	R.esculenta mRNA for SERCa1 fast sceletal muscle Ca-ATPase	RecName: Full=Sarcoplasmic/endoplasmic reticulum calcium ATPase 1; Short=SERCA1; Short=SR Ca(2+)-ATPase 1; AltName: Full=Calcium pump 1; AltName: Full=Calcium-transporting ATPase sarcoplasmic reticulum type, fast twitch skeletal muscle isoform; AltName: Full=Endoplasmic reticulum class 1/2 Ca(2+) ATPase	RecName: Full=Sarcoplasmic/endoplasmic reticulum calcium ATPase 1;^Eukaryota; Metazoa; Chordata; Craniata; Vertebrata; Euteleostomi; Amphibia; Batrachia; Anura; Neobatrachia; Ranoidea; Ranidae; Pelophylax	RecName: Full=Sarcoplasmic/endoplasmic reticulum calcium ATPase 1;^Eukaryota; Metazoa; Chordata; Craniata; Vertebrata; Euteleostomi; Amphibia; Batrachia; Anura; Neobatrachia; Ranoidea; Ranidae; Pelophylax	Cation transporter/ATPase, N-terminus	.	ExpAA=165.25^PredHel=7^Topology=i60-79o84-106i260-279o299-321i760-782o837-859i928-950o	GO:0006816|calcium ion transport;GO:0045988|negative regulation of striated muscle contraction;GO:0031448|positive regulation of fast-twitch skeletal muscle fiber contraction;GO:0006942|regulation of striated muscle contraction	GO:0005524|ATP binding;GO:0016887|ATPase activity;GO:0005509|calcium ion binding;GO:0005388|calcium-transporting ATPase activity	GO:0005783|endoplasmic reticulum;GO:0005789|endoplasmic reticulum membrane;GO:0005793|endoplasmic reticulum-Golgi intermediate compartment;GO:0031673|H zone;GO:0031674|I band;GO:0016021|integral component of membrane;GO:0016020|membrane;GO:0048471|perinuclear region of cytoplasm;GO:0016529|sarcoplasmic reticulum;GO:0033017|sarcoplasmic reticulum membrane	.	.
DWJXBPHD3indivi_f2p58_3012_transcript12066_g1	70.3642	-1.60568	0.00451765	0.0437133	.	claudin-15 [Xenopus tropicalis]	RecName: Full=Claudin-15;^Eukaryota; Metazoa; Chordata; Craniata; Vertebrata; Euteleostomi; Mammalia; Eutheria; Euarchontoglires; Glires; Rodentia; Myomorpha; Muroidea; Muridae; Murinae; Rattus	RecName: Full=Claudin-15;^Eukaryota; Metazoa; Chordata; Craniata; Vertebrata; Euteleostomi; Mammalia; Eutheria; Euarchontoglires; Glires; Rodentia; Myomorpha; Muroidea; Muridae; Murinae; Rattus	PMP-22/EMP/MP20/Claudin family	Claudin 15	ExpAA=86.14^PredHel=4^Topology=i7-29o78-100i121-143o158-180i	GO:0006811|ion transport	GO:0005198|structural molecule activity	GO:0005923|bicellular tight junction;GO:0016021|integral component of membrane;GO:0016328|lateral plasma membraneGO:0016021|integral component of membrane	K06087|CLDN; claudin	map04530|Tight junction;map04514|Cell adhesion molecules (CAMs);map04670|Leukocyte transendothelial migration;map05160|Hepatitis C
DWJXBPHD3indivi_f7p60_1577_transcript29076_g1	580.732	-1.71804	8.52845e-05	0.00141961	.	PREDICTED: lysyl oxidase homolog 3-like isoform X2 [Xenopus tropicalis]	RecName: Full=Deleted in malignant brain tumors 1 protein;^Eukaryota; Metazoa; Chordata; Craniata; Vertebrata; Euteleostomi; Mammalia; Eutheria; Euarchontoglires; Primates; Haplorrhini; Catarrhini; Hominidae; Homo	RecName: Full=Deleted in malignant brain tumors 1 protein;^Eukaryota; Metazoa; Chordata; Craniata; Vertebrata; Euteleostomi; Mammalia; Eutheria; Euarchontoglires; Primates; Haplorrhini; Catarrhini; Hominidae; Homo	Scavenger receptor cysteine-rich domain	scavenger receptor cysteine rich domain containing	ExpAA=32.39^PredHel=1^Topology=o265-287i	GO:0044267|cellular protein metabolic process;GO:0050829|defense response to Gram-negative bacterium;GO:0050830|defense response to Gram-positive bacterium;GO:0051607|defense response to virus;GO:0030855|epithelial cell differentiation;GO:0043152|induction of bacterial agglutination;GO:0045087|innate immune response;GO:0007275|multicellular organism development;GO:0015031|protein transport;GO:001…	GO:0048306|calcium-dependent protein binding;GO:0005044|scavenger receptor activity;GO:0008329|signaling pattern recognition receptor activity;GO:0035375|zymogen bindingGO:0005044|scavenger receptor activity	GO:0005737|cytoplasm;GO:0070062|extracellular exosome;GO:0005576|extracellular region;GO:0005615|extracellular space;GO:0019898|extrinsic component of membrane;GO:0030670|phagocytic vesicle membrane;GO:0042589|zymogen granule membraneGO:0016020|membrane	K13912|DMBT1; deleted in malignant brain tumors 1 protein	map04970|Salivary secretion
DWJXBPHD3indivi_f2p60_1463_transcript30123_g6	2656.98	-7.79715	9.51172e-23	1.68438e-20	PREDICTED: Xenopus (Silurana) tropicalis Y box binding protein 3 (ybx3), transcript variant X1, mRNA	cold shock domain protein A, partial [Spea bombifrons]	RecName: Full=B box-binding protein;^Eukaryota; Metazoa; Chordata; Craniata; Vertebrata; Euteleostomi; Amphibia; Batrachia; Anura; Pipoidea; Pipidae; Xenopodinae; Xenopus; Xenopus	RecName: Full=Y-box-binding protein 2-A;^Eukaryota; Metazoa; Chordata; Craniata; Vertebrata; Euteleostomi; Amphibia; Batrachia; Anura; Pipoidea; Pipidae; Xenopodinae; Xenopus; Xenopus	'Cold-shock' DNA-binding domain	.	.	GO:0045893|positive regulation of transcription, DNA-templated;GO:0006351|transcription, DNA-templatedGO:0006355|regulation of transcription, DNA-templated	GO:0003723|RNA binding;GO:0043565|sequence-specific DNA bindingGO:0003677|DNA binding	GO:0005737|cytoplasm;GO:0030529|intracellular ribonucleoprotein complex	K09277|YBX2; Y-box-binding protein 2	.
DWJXBPHD3indivi_f3p56_4076_transcript5581_g1	209.338	-1.48214	0.000730653	0.00937916	PREDICTED: Larimichthys crocea sperm antigen with calponin homology and coiled-coil domains 1 (specc1), transcript variant X2, mRNA	PREDICTED: cytospin-B isoform X3 [Xenopus tropicalis]	RecName: Full=Cytospin-B;^Eukaryota; Metazoa; Chordata; Craniata; Vertebrata; Euteleostomi; Mammalia; Eutheria; Euarchontoglires; Glires; Rodentia; Myomorpha; Muroidea; Muridae; Murinae; Mus; Mus	RecName: Full=Cytospin-B;^Eukaryota; Metazoa; Chordata; Craniata; Vertebrata; Euteleostomi; Mammalia; Eutheria; Euarchontoglires; Primates; Haplorrhini; Catarrhini; Hominidae; Homo	Calponin homology (CH) domain	Microtubule associated monoxygenase, calponin and LIM domain containing	.	.	GO:0005515|protein binding	GO:0016020|membrane;GO:0005634|nucleus	.	.
DWJXBPHD3indivi_f3p60_2795_transcript13597_g1	61.4394	-6.27613	7.66814e-09	2.67711e-07	PREDICTED: Xenopus (Silurana) tropicalis nebulin (neb), transcript variant X12, mRNA	PREDICTED: nebulin isoform X2 [Xenopus tropicalis]	RecName: Full=Nebulin;^Eukaryota; Metazoa; Chordata; Craniata; Vertebrata; Euteleostomi; Mammalia; Eutheria; Euarchontoglires; Primates; Haplorrhini; Catarrhini; Hominidae; Homo	RecName: Full=Nebulin;^Eukaryota; Metazoa; Chordata; Craniata; Vertebrata; Euteleostomi; Mammalia; Eutheria; Euarchontoglires; Primates; Haplorrhini; Catarrhini; Hominidae; Homo	Nebulin repeat	.	.	GO:0030049|muscle filament sliding;GO:0007517|muscle organ development;GO:0030832|regulation of actin filament length;GO:0007525|somatic muscle development	GO:0003779|actin binding;GO:0008307|structural constituent of muscle	GO:0015629|actin cytoskeleton;GO:0005829|cytosol;GO:0070062|extracellular exosome;GO:0030018|Z disc	K18267|NEB; nebulin	.
DWJXBPHD3indivi_f21p60_4832_transcript2980_g1	333.695	-3.34724	4.06013e-16	3.87505e-14	PREDICTED: Xenopus (Silurana) tropicalis ANKH inorganic pyrophosphate transport regulator (ankh), mRNA	progressive ankylosis protein homolog [Xenopus laevis]	RecName: Full=Progressive ankylosis protein homolog;^Eukaryota; Metazoa; Chordata; Craniata; Vertebrata; Euteleostomi; Amphibia; Batrachia; Anura; Pipoidea; Pipidae; Xenopodinae; Xenopus; Xenopus	RecName: Full=Progressive ankylosis protein homolog;^Eukaryota; Metazoa; Chordata; Craniata; Vertebrata; Euteleostomi; Amphibia; Batrachia; Anura; Pipoidea; Pipidae; Xenopodinae; Xenopus; Xenopus	Progressive ankylosis protein (ANKH)	.	ExpAA=193.62^PredHel=8^Topology=i86-105o131-153i158-180o190-212i327-346o361-383i404-426o430-452i	GO:0030500|regulation of bone mineralizationGO:0035435|phosphate ion transmembrane transport	GO:0030504|inorganic diphosphate transmembrane transporter activity;GO:0015114|phosphate ion transmembrane transporter activityGO:0015114|phosphate ion transmembrane transporter activity	GO:0005887|integral component of plasma membrane;GO:0005886|plasma membraneGO:0016021|integral component of membrane	.	.
DWJXBPHD3indivi_f2p8_3279_transcript10081_g1	213.291	-7.46013	8.03227e-17	8.4934e-15	Odorrana tormota MHC class II antigen beta chain (Odto-beta2) gene, Odto-beta2-C allele, exon 2 and partial cds	sodefrin precursor-like factor 15 [Lissotriton helveticus]	RecName: Full=phospholipase A2 inhibitor and Ly6/PLAUR domain-containing protein;^Eukaryota; Metazoa; Chordata; Craniata; Vertebrata; Euteleostomi; Mammalia; Eutheria; Euarchontoglires; Glires; Rodentia; Myomorpha; Muroidea; Muridae; Murinae; Mus; Mus	RecName: Full=phospholipase A2 inhibitor and Ly6/PLAUR domain-containing protein;^Eukaryota; Metazoa; Chordata; Craniata; Vertebrata; Euteleostomi; Mammalia; Eutheria; Euarchontoglires; Glires; Rodentia; Myomorpha; Muroidea; Muridae; Murinae; Mus; Mus	u-PAR/Ly-6 domain	phospholipase inhibitor activity	.	.	GO:0004859|phospholipase inhibitor activity	GO:0005576|extracellular region	.	.
DWJXBPHD3indivi_f2p60_1414_transcript30564_g3	698.109	-2.09213	4.35055e-11	2.13148e-09	PREDICTED: Lepisosteus oculatus chitobiase, di-N-acetyl- (ctbs), transcript variant X2, mRNA	di-N-acetylchitobiase precursor [Xenopus laevis]	RecName: Full=Di-N-acetylchitobiase;^Eukaryota; Metazoa; Chordata; Craniata; Vertebrata; Euteleostomi; Mammalia; Eutheria; Euarchontoglires; Glires; Rodentia; Myomorpha; Muroidea; Muridae; Murinae; Mus; Mus	RecName: Full=Di-N-acetylchitobiase;^Eukaryota; Metazoa; Chordata; Craniata; Vertebrata; Euteleostomi; Mammalia; Eutheria; Euarchontoglires; Glires; Rodentia; Myomorpha; Muroidea; Muridae; Murinae; Mus; Mus	Glycosyl hydrolases family 18	.	.	GO:0006032|chitin catabolic process;GO:0009313|oligosaccharide catabolic processGO:0005975|carbohydrate metabolic process	GO:0008061|chitin binding;GO:0004568|chitinase activity	GO:0070062|extracellular exosome;GO:0005576|extracellular region;GO:0005615|extracellular space;GO:0005764|lysosome	K12310|CTBS; Di-N-acetylchitobiase [EC:3.2.1.-]	.
DWJXBPHD3indivi_f3p60_2465_transcript17031_g1	63.5371	-1.02896	0.00145677	0.017143	.	solute carrier family 3 (amino acid transporter heavy chain), member 1 [Xenopus laevis]	RecName: Full=Neutral and basic amino acid transport protein rBAT;^Eukaryota; Metazoa; Chordata; Craniata; Vertebrata; Euteleostomi; Mammalia; Eutheria; Euarchontoglires; Glires; Rodentia; Myomorpha; Muroidea; Muridae; Murinae; Rattus	RecName: Full=Neutral and basic amino acid transport protein rBAT;^Eukaryota; Metazoa; Chordata; Craniata; Vertebrata; Euteleostomi; Mammalia; Eutheria; Euarchontoglires; Glires; Rodentia; Myomorpha; Muroidea; Muridae; Murinae; Mus; Mus	Solute carrier family 3 member 2 N-terminus	alpha amylase, catalytic	ExpAA=23.60^PredHel=1^Topology=i83-105o	GO:0006865|amino acid transport;GO:0005975|carbohydrate metabolic processGO:0005975|carbohydrate metabolic process	GO:0003824|catalytic activity;GO:0046982|protein heterodimerization activityGO:0003824|catalytic activity	GO:0031526|brush border membrane;GO:0070062|extracellular exosome;GO:0005887|integral component of plasma membrane;GO:0005743|mitochondrial inner membrane;GO:0005774|vacuolar membrane	K14210|SLC3A1, RBAT; solute carrier family 3 (neutral and basic amino acid transporter), member 1	map04974|Protein digestion and absorption
DWJXBPHD3indivi_f3p60_3971_transcript6048_g1	10935.5	-12.0208	2.35295e-38	2.30558e-35	Rana clamitans mRNA for Ca2+-ATPase 1 (atp2A1 gene)	RecName: Full=Sarcoplasmic/endoplasmic reticulum calcium ATPase 1; Short=SERCA1; Short=SR Ca(2+)-ATPase 1; AltName: Full=Calcium pump 1; AltName: Full=Calcium-transporting ATPase sarcoplasmic reticulum type, fast twitch skeletal muscle isoform; AltName: Full=Endoplasmic reticulum class 1/2 Ca(2+) ATPase	RecName: Full=Sarcoplasmic/endoplasmic reticulum calcium ATPase 1;^Eukaryota; Metazoa; Chordata; Craniata; Vertebrata; Euteleostomi; Amphibia; Batrachia; Anura; Neobatrachia; Ranoidea; Ranidae; Pelophylax	RecName: Full=Sarcoplasmic/endoplasmic reticulum calcium ATPase 1;^Eukaryota; Metazoa; Chordata; Craniata; Vertebrata; Euteleostomi; Amphibia; Batrachia; Anura; Neobatrachia; Ranoidea; Ranidae; Pelophylax	Cation transporter/ATPase, N-terminus	.	ExpAA=164.44^PredHel=7^Topology=i60-79o84-106i260-279o299-321i760-782o837-859i928-950o	GO:0006816|calcium ion transport;GO:0045988|negative regulation of striated muscle contraction;GO:0031448|positive regulation of fast-twitch skeletal muscle fiber contraction;GO:0006942|regulation of striated muscle contraction	GO:0005524|ATP binding;GO:0016887|ATPase activity;GO:0005509|calcium ion binding;GO:0005388|calcium-transporting ATPase activity	GO:0005783|endoplasmic reticulum;GO:0005789|endoplasmic reticulum membrane;GO:0005793|endoplasmic reticulum-Golgi intermediate compartment;GO:0031673|H zone;GO:0031674|I band;GO:0016021|integral component of membrane;GO:0016020|membrane;GO:0048471|perinuclear region of cytoplasm;GO:0016529|sarcoplasmic reticulum;GO:0033017|sarcoplasmic reticulum membrane	.	.
DWJXBPHD3indivi_f27p60_1103_transcript33026_g1	1070.47	-4.73655	3.26346e-35	2.39832e-32	PREDICTED: Gekko japonicus guanidinoacetate N-methyltransferase (GAMT), mRNA	guanidinoacetate N-methyltransferase [Xenopus tropicalis]	RecName: Full=Guanidinoacetate N-methyltransferase;^Eukaryota; Metazoa; Chordata; Craniata; Vertebrata; Euteleostomi; Amphibia; Batrachia; Anura; Pipoidea; Pipidae; Xenopodinae; Xenopus; Silurana	RecName: Full=Guanidinoacetate N-methyltransferase;^Eukaryota; Metazoa; Chordata; Craniata; Vertebrata; Euteleostomi; Amphibia; Batrachia; Anura; Pipoidea; Pipidae; Xenopodinae; Xenopus; Silurana	.	Guanidinoacetate N-methyltransferase	.	GO:0006601|creatine biosynthetic process;GO:0046498|S-adenosylhomocysteine metabolic process;GO:0046500|S-adenosylmethionine metabolic process	GO:0030731|guanidinoacetate N-methyltransferase activity	GO:0005737|cytoplasm;GO:0005634|nucleus	K00542|GAMT; guanidinoacetate N-methyltransferase [EC:2.1.1.2]	map00260|Glycine, serine and threonine metabolism;map01100|Metabolic pathways;map00330|Arginine and proline metabolism
DWJXBPHD3indivi_f4p60_1913_transcript24243_g1	8.16809	-4.30194	0.000210919	0.00312508	PREDICTED: Xenopus (Silurana) tropicalis beta-crystallin B1-like (LOC100491786), mRNA	PREDICTED: beta-crystallin B1-like [Xenopus tropicalis]	RecName: Full=Beta-crystallin B1;^Eukaryota; Metazoa; Chordata; Craniata; Vertebrata; Euteleostomi; Mammalia; Eutheria; Euarchontoglires; Primates; Haplorrhini; Catarrhini; Hominidae; Homo	RecName: Full=Beta-crystallin B1;^Eukaryota; Metazoa; Chordata; Craniata; Vertebrata; Euteleostomi; Mammalia; Eutheria; Euarchontoglires; Primates; Haplorrhini; Catarrhini; Hominidae; Homo	Beta/Gamma crystallin	crystallin, beta B1	.	GO:0007601|visual perception	GO:0005212|structural constituent of eye lens	.	.	.
DWJXBPHD3indivi_f2p44_5110_transcript2296_g1	44.8027	-6.7247	2.66635e-11	1.34212e-09	Salmo salar clone 39N03 TCR-alpha/delta locus, genomic sequence	unnamed protein product [Oncorhynchus mykiss]	RecName: Full=Transposable element Tcb1 transposase;^Eukaryota; Metazoa; Ecdysozoa; Nematoda; Chromadorea; Rhabditida; Rhabditoidea; Rhabditidae; Peloderinae; Caenorhabditis	RecName: Full=phospholipase A2 inhibitor and Ly6/PLAUR domain-containing protein;^Eukaryota; Metazoa; Chordata; Craniata; Vertebrata; Euteleostomi; Mammalia; Eutheria; Euarchontoglires; Glires; Rodentia; Myomorpha; Muroidea; Muridae; Murinae; Mus; Mus	u-PAR/Ly-6 domain	phospholipase inhibitor activity	.	.	GO:0004859|phospholipase inhibitor activity	GO:0005576|extracellular region	.	.
DWJXBPHD3indivi_f2p9_3890_transcript6950_g1	81.6715	-4.57087	5.49987e-09	1.9432e-07	Salmo salar clone 15J19 TCR-alpha/delta locus, genomic sequence	unnamed protein product [Oncorhynchus mykiss]	RecName: Full=Transposable element Tcb1 transposase;^Eukaryota; Metazoa; Ecdysozoa; Nematoda; Chromadorea; Rhabditida; Rhabditoidea; Rhabditidae; Peloderinae; Caenorhabditis	RecName: Full=phospholipase A2 inhibitor and Ly6/PLAUR domain-containing protein;^Eukaryota; Metazoa; Chordata; Craniata; Vertebrata; Euteleostomi; Mammalia; Eutheria; Euarchontoglires; Glires; Rodentia; Myomorpha; Muroidea; Muridae; Murinae; Mus; Mus	u-PAR/Ly-6 domain	phospholipase inhibitor activity	.	.	GO:0004859|phospholipase inhibitor activity	GO:0005576|extracellular region	.	.
DWJXBPHD3indivi_f2p17_6161_transcript944_g1	6008.47	-7.55165	8.12454e-12	4.35819e-10	PREDICTED: Xenopus (Silurana) tropicalis myosin-3-like (LOC100492956), transcript variant X2, mRNA	PREDICTED: myosin-4-like isoform X1 [Xenopus tropicalis]	RecName: Full=Myosin-4;^Eukaryota; Metazoa; Chordata; Craniata; Vertebrata; Euteleostomi; Mammalia; Eutheria; Euarchontoglires; Glires; Rodentia; Myomorpha; Muroidea; Muridae; Murinae; Mus; Mus	RecName: Full=Myosin-4;^Eukaryota; Metazoa; Chordata; Craniata; Vertebrata; Euteleostomi; Mammalia; Eutheria; Laurasiatheria; Cetartiodactyla; Suina; Suidae; Sus	Myosin head (motor domain)	.	.	.	GO:0003779|actin binding;GO:0005524|ATP binding;GO:0005516|calmodulin binding;GO:0003774|motor activityGO:0003774|motor activity;GO:0005524|ATP binding;GO:0005515|protein binding	GO:0030016|myofibril;GO:0032982|myosin filamentGO:0016459|myosin complex	K10352|MYH; myosin heavy chain;K10352|MYH; myosin heavy chain	map04530|Tight junction;map04530|Tight junction
DWJXBPHD3indivi_f2p19_5140_transcript2253_g1	38.5601	-4.25405	5.26674e-05	0.000922419	Salmo salar clone 39N03 TCR-alpha/delta locus, genomic sequence	unnamed protein product [Oncorhynchus mykiss]	RecName: Full=Transposable element Tcb2 transposase;^Eukaryota; Metazoa; Ecdysozoa; Nematoda; Chromadorea; Rhabditida; Rhabditoidea; Rhabditidae; Peloderinae; Caenorhabditis	RecName: Full=phospholipase A2 inhibitor and Ly6/PLAUR domain-containing protein;^Eukaryota; Metazoa; Chordata; Craniata; Vertebrata; Euteleostomi; Mammalia; Eutheria; Euarchontoglires; Glires; Rodentia; Myomorpha; Muroidea; Muridae; Murinae; Mus; Mus	u-PAR/Ly-6 domain	phospholipase inhibitor activity	.	.	GO:0004859|phospholipase inhibitor activity	GO:0005576|extracellular region	.	.
DWJXBPHD3indivi_f2p60_3279_transcript9951_g1	489.813	-5.98297	3.47633e-09	1.2838e-07	PREDICTED: Columba livia kelch-like family member 40 (KLHL40), mRNA	kelch-like protein 40 [Xenopus laevis]	RecName: Full=Kelch-like protein 40;^Eukaryota; Metazoa; Chordata; Craniata; Vertebrata; Euteleostomi; Amphibia; Batrachia; Anura; Pipoidea; Pipidae; Xenopodinae; Xenopus; Xenopus	RecName: Full=Kelch-like protein 40;^Eukaryota; Metazoa; Chordata; Craniata; Vertebrata; Euteleostomi; Amphibia; Batrachia; Anura; Pipoidea; Pipidae; Xenopodinae; Xenopus; Xenopus	BTB/POZ domain	.	.	GO:0031397|negative regulation of protein ubiquitination;GO:0032436|positive regulation of proteasomal ubiquitin-dependent protein catabolic process;GO:0031398|positive regulation of protein ubiquitination;GO:0048741|skeletal muscle fiber development;GO:0098528|skeletal muscle fiber differentiation	GO:0005515|protein binding	GO:0031672|A band;GO:0031463|Cul3-RING ubiquitin ligase complex;GO:0005737|cytoplasm;GO:0031674|I band	K10473|KBTBD5_10; kelch repeat and BTB domain-containing protein 5/10	.
DWJXBPHD3indivi_f2p44_6124_transcript1023_g1	4112.14	-6.73637	1.99266e-09	7.6073e-08	Xenopus (Silurana) tropicalis myosin, heavy chain 3, skeletal muscle, embryonic (myh3), mRNA	myosin heavy chain IIa [Xenopus tropicalis]	RecName: Full=Myosin-4;^Eukaryota; Metazoa; Chordata; Craniata; Vertebrata; Euteleostomi; Mammalia; Eutheria; Euarchontoglires; Glires; Rodentia; Myomorpha; Muroidea; Muridae; Murinae; Mus; Mus	RecName: Full=Myosin-4;^Eukaryota; Metazoa; Chordata; Craniata; Vertebrata; Euteleostomi; Mammalia; Eutheria; Laurasiatheria; Cetartiodactyla; Suina; Suidae; Sus	Myosin N-terminal SH3-like domain	.	.	.	GO:0003779|actin binding;GO:0005524|ATP binding;GO:0005516|calmodulin binding;GO:0003774|motor activityGO:0003774|motor activity;GO:0005524|ATP binding;GO:0005515|protein binding	GO:0030016|myofibril;GO:0032982|myosin filamentGO:0016459|myosin complex	K10352|MYH; myosin heavy chain	map04530|Tight junction
DWJXBPHD3indivi_f2p28_7062_transcript433_g1	700.397	-7.94569	3.63343e-15	3.08695e-13	PREDICTED: Xenopus (Silurana) tropicalis nebulin (neb), transcript variant X12, mRNA	PREDICTED: nebulin isoform X4 [Xenopus tropicalis]	RecName: Full=Nebulin;^Eukaryota; Metazoa; Chordata; Craniata; Vertebrata; Euteleostomi; Mammalia; Eutheria; Euarchontoglires; Primates; Haplorrhini; Catarrhini; Hominidae; Homo	RecName: Full=Nebulin;^Eukaryota; Metazoa; Chordata; Craniata; Vertebrata; Euteleostomi; Mammalia; Eutheria; Euarchontoglires; Primates; Haplorrhini; Catarrhini; Hominidae; Homo	Nebulin repeat	.	.	GO:0030049|muscle filament sliding;GO:0007517|muscle organ development;GO:0030832|regulation of actin filament length;GO:0007525|somatic muscle development	GO:0003779|actin binding;GO:0008307|structural constituent of muscle	GO:0015629|actin cytoskeleton;GO:0005829|cytosol;GO:0070062|extracellular exosome;GO:0030018|Z disc	K18267|NEB; nebulin;K18267|NEB; nebulin	.
DWJXBPHD3indivi_f6p60_1913_transcript24238_g1	128.909	-6.70736	2.0557e-15	1.82016e-13	PREDICTED: Ornithorhynchus anatinus angiopoietin-like 7 (ANGPTL7), mRNA	angiopoietin-related protein 7 precursor [Xenopus tropicalis]	RecName: Full=Angiopoietin-related protein 7;^Eukaryota; Metazoa; Chordata; Craniata; Vertebrata; Euteleostomi; Mammalia; Eutheria; Laurasiatheria; Cetartiodactyla; Ruminantia; Pecora; Bovidae; Bovinae; Bos	RecName: Full=Angiopoietin-related protein 7;^Eukaryota; Metazoa; Chordata; Craniata; Vertebrata; Euteleostomi; Mammalia; Eutheria; Laurasiatheria; Cetartiodactyla; Ruminantia; Pecora; Bovidae; Bovinae; Bos	Fibrinogen beta and gamma chains, C-terminal globular domain	fibrinogen	ExpAA=16.59^PredHel=1^Topology=i5-24o	.	.	GO:0005576|extracellular region	.	.
DWJXBPHD3indivi_f2p60_2134_transcript21193_g2	47.2817	-4.72058	5.6268e-13	3.4749e-11	.	solute carrier family 5 (sodium/iodide cotransporter), member 5 [Xenopus laevis]	RecName: Full=Sodium/iodide cotransporter;^Eukaryota; Metazoa; Chordata; Craniata; Vertebrata; Euteleostomi; Mammalia; Eutheria; Euarchontoglires; Glires; Rodentia; Myomorpha; Muroidea; Muridae; Murinae; Rattus	RecName: Full=Sodium/iodide cotransporter;^Eukaryota; Metazoa; Chordata; Craniata; Vertebrata; Euteleostomi; Mammalia; Eutheria; Euarchontoglires; Glires; Rodentia; Myomorpha; Muroidea; Muridae; Murinae; Rattus	Sodium:solute symporter family	symporter	ExpAA=284.50^PredHel=13^Topology=o15-37i57-79o94-116i136-158o168-190i197-219o244-263i284-306o326-348i392-414o419-438i445-467o518-540i	GO:0015705|iodide transport;GO:0006814|sodium ion transport;GO:0006590|thyroid hormone generationGO:0006810|transport;GO:0055085|transmembrane transport	GO:0008507|sodium:iodide symporter activityGO:0005215|transporter activity	GO:0016021|integral component of membrane;GO:0005886|plasma membraneGO:0016020|membrane	K14385|SLC5A5, NIS; solute carrier family 5 (sodium/iodide cotransporter), member 5	map04918|Thyroid hormone synthesis
DWJXBPHD3indivi_f4p60_1589_transcript28669_g1	192.456	-6.75404	1.7765e-10	7.91241e-09	PREDICTED: Esox lucius calsequestrin-2-like (LOC105031201), mRNA	calsequestrin-2 precursor [Xenopus tropicalis]	RecName: Full=Calsequestrin-2;^Eukaryota; Metazoa; Chordata; Craniata; Vertebrata; Euteleostomi; Archelosauria; Archosauria; Dinosauria; Saurischia; Theropoda; Coelurosauria; Aves; Neognathae; Galloanserae; Galliformes; Phasianidae; Phasianinae; Gallus	RecName: Full=Calsequestrin-2;^Eukaryota; Metazoa; Chordata; Craniata; Vertebrata; Euteleostomi; Archelosauria; Archosauria; Dinosauria; Saurischia; Theropoda; Coelurosauria; Aves; Neognathae; Galloanserae; Galliformes; Phasianidae; Phasianinae; Gallus	Calsequestrin	Calsequestrin is a high-capacity, moderate affinity, calcium-binding protein and thus acts as an internal calcium store in muscle. The release of calcium bound to calsequestrin through a calcium release channel triggers muscle contraction (By similarity)	.	.	GO:0005509|calcium ion bindingGO:0005509|calcium ion binding	GO:0033018|sarcoplasmic reticulum lumen;GO:0014802|terminal cisterna	.	.
DWJXBPHD3indivi_f5p60_3338_transcript9579_g2	222.77	-4.94425	9.08119e-06	0.000186418	Rana rugosa CYP19A1 gene for cytochrome P-450 aromatase, promoter region and partial cds	PREDICTED: uncharacterized protein LOC100036663 isoform X1 [Xenopus tropicalis]	RecName: Full=Cytochrome P450 2G1;^Eukaryota; Metazoa; Chordata; Craniata; Vertebrata; Euteleostomi; Mammalia; Eutheria; Euarchontoglires; Glires; Lagomorpha; Leporidae; Oryctolagus	RecName: Full=Cytochrome P450 2K1;^Eukaryota; Metazoa; Chordata; Craniata; Vertebrata; Euteleostomi; Actinopterygii; Neopterygii; Teleostei; Protacanthopterygii; Salmoniformes; Salmonidae; Salmoninae; Oncorhynchus	Cytochrome P450	.	ExpAA=46.57^PredHel=1^Topology=o22-44i	GO:0043390|aflatoxin B1 metabolic process;GO:0048252|lauric acid metabolic process;GO:0002933|lipid hydroxylationGO:0055114|oxidation-reduction process	GO:0070330|aromatase activity;GO:0020037|heme binding;GO:0005506|iron ion bindingGO:0005506|iron ion binding;GO:0016705|oxidoreductase activity, acting on paired donors, with incorporation or reduction of molecular oxygen;GO:0020037|heme binding	GO:0005789|endoplasmic reticulum membrane;GO:0031090|organelle membrane	.	.
DWJXBPHD3indivi_f3p60_948_transcript34079_g1	242.727	-3.64751	5.87106e-06	0.000125791	Xenopus laevis MGC82574 protein, mRNA (cDNA clone MGC:85261 IMAGE:6873693), complete cds	MGC82574 protein [Xenopus laevis]	RecName: Full=SH3 domain-binding glutamic acid-rich protein;^Eukaryota; Metazoa; Chordata; Craniata; Vertebrata; Euteleostomi; Mammalia; Eutheria; Euarchontoglires; Primates; Haplorrhini; Catarrhini; Hominidae; Homo	RecName: Full=SH3 domain-binding glutamic acid-rich protein;^Eukaryota; Metazoa; Chordata; Craniata; Vertebrata; Euteleostomi; Mammalia; Eutheria; Euarchontoglires; Glires; Rodentia; Myomorpha; Muroidea; Muridae; Murinae; Mus; Mus	SH3-binding, glutamic acid-rich protein	SH3 domain binding glutamic acid-rich protein	.	.	GO:0017124|SH3 domain binding	GO:0005737|cytoplasm;GO:0005829|cytosol	.	.
DWJXBPHD3indivi_f5p60_906_transcript34542_g1	758.89	-1.73443	0.000107147	0.00174209	PREDICTED: Astyanax mexicanus peroxiredoxin 2 (prdx2), transcript variant X2, mRNA	PREDICTED: peroxiredoxin-2 [Condylura cristata]	RecName: Full=Peroxiredoxin-2;^Eukaryota; Metazoa; Chordata; Craniata; Vertebrata; Euteleostomi; Mammalia; Eutheria; Euarchontoglires; Glires; Rodentia; Myomorpha; Muroidea; Cricetidae; Cricetinae; Cricetulus	RecName: Full=Peroxiredoxin-2;^Eukaryota; Metazoa; Chordata; Craniata; Vertebrata; Euteleostomi; Mammalia; Eutheria; Euarchontoglires; Glires; Rodentia; Myomorpha; Muroidea; Cricetidae; Cricetinae; Cricetulus	AhpC/TSA family	.	.	GO:0045454|cell redox homeostasis;GO:0019430|removal of superoxide radicalsGO:0055114|oxidation-reduction process	GO:0008379|thioredoxin peroxidase activityGO:0016209|antioxidant activity;GO:0016491|oxidoreductase activity;GO:0051920|peroxiredoxin activity	GO:0005737|cytoplasm	K03386|E1.11.1.15, PRDX, ahpC; peroxiredoxin (alkyl hydroperoxide reductase subunit C) [EC:1.11.1.15]	.
DWJXBPHD3indivi_f6p60_1409_transcript30315_g1	150.661	-4.15196	3.29451e-08	1.03027e-06	.	sodium channel subunit beta-4 precursor [Xenopus tropicalis]	RecName: Full=Sodium channel subunit beta-4;^Eukaryota; Metazoa; Chordata; Craniata; Vertebrata; Euteleostomi; Mammalia; Eutheria; Euarchontoglires; Primates; Haplorrhini; Catarrhini; Hominidae; Homo	RecName: Full=Sodium channel subunit beta-4;^Eukaryota; Metazoa; Chordata; Craniata; Vertebrata; Euteleostomi; Mammalia; Eutheria; Euarchontoglires; Glires; Rodentia; Myomorpha; Muroidea; Muridae; Murinae; Rattus	Immunoglobulin V-set domain	sodium channel, voltage-gated, type IV, beta subunit	ExpAA=51.59^PredHel=2^Topology=i36-58o190-212i	GO:0086016|AV node cell action potential;GO:0086002|cardiac muscle cell action potential involved in contraction;GO:0010765|positive regulation of sodium ion transport;GO:0086091|regulation of heart rate by cardiac conduction;GO:2000649|regulation of sodium ion transmembrane transporter activity;GO:0060307|regulation of ventricular cardiac muscle cell membrane repolarization	GO:0044325|ion channel binding;GO:0017080|sodium channel regulator activity;GO:0086006|voltage-gated sodium channel activity involved in cardiac muscle cell action potential	GO:0014704|intercalated disc;GO:0031226|intrinsic component of plasma membrane;GO:0005886|plasma membrane;GO:0001518|voltage-gated sodium channel complex	K04848|SCN4B; voltage-gated sodium channel type IV beta	map04261|Adrenergic signaling in cardiomyocytes
DWJXBPHD3indivi_f2p22_3399_transcript9168_g1	250.19	-6.57214	2.02297e-16	2.0227e-14	Cyprinus carpio genome assembly common carp genome ,scaffold 000028822	sodefrin precursor-like factor 15 [Lissotriton helveticus]	RecName: Full=phospholipase A2 inhibitor and Ly6/PLAUR domain-containing protein;^Eukaryota; Metazoa; Chordata; Craniata; Vertebrata; Euteleostomi; Mammalia; Eutheria; Euarchontoglires; Glires; Rodentia; Myomorpha; Muroidea; Muridae; Murinae; Mus; Mus	RecName: Full=phospholipase A2 inhibitor and Ly6/PLAUR domain-containing protein;^Eukaryota; Metazoa; Chordata; Craniata; Vertebrata; Euteleostomi; Mammalia; Eutheria; Euarchontoglires; Glires; Rodentia; Myomorpha; Muroidea; Muridae; Murinae; Mus; Mus	u-PAR/Ly-6 domain	phospholipase inhibitor activity	.	.	GO:0004859|phospholipase inhibitor activity	GO:0005576|extracellular region	.	.
DWJXBPHD3indivi_f2p60_2316_transcript18932_g3	79.9662	-1.34081	0.00205578	0.023017	Cyprinus carpio genome assembly common carp genome ,scaffold 000010279	PREDICTED: coatomer subunit zeta-1 [Xenopus tropicalis]	RecName: Full=Coatomer subunit zeta-2;^Eukaryota; Metazoa; Chordata; Craniata; Vertebrata; Euteleostomi; Mammalia; Eutheria; Euarchontoglires; Primates; Haplorrhini; Catarrhini; Hominidae; Homo	RecName: Full=Coatomer subunit zeta-2;^Eukaryota; Metazoa; Chordata; Craniata; Vertebrata; Euteleostomi; Mammalia; Eutheria; Euarchontoglires; Primates; Haplorrhini; Catarrhini; Hominidae; Homo	Clathrin adaptor complex small chain	vesicle-mediated transport	.	GO:0006888|ER to Golgi vesicle-mediated transport;GO:0006886|intracellular protein transport;GO:0006890|retrograde vesicle-mediated transport, Golgi to ER	.	GO:0005801|cis-Golgi network;GO:0030126|COPI vesicle coat;GO:0005829|cytosol;GO:0005789|endoplasmic reticulum membrane;GO:0033116|endoplasmic reticulum-Golgi intermediate compartment membrane;GO:0000139|Golgi membrane;GO:0030133|transport vesicle	.	.
DWJXBPHD3indivi_f13p60_6054_transcript1063_g1	2447.87	-10.547	1.21483e-28	3.79905e-26	PREDICTED: Xenopus (Silurana) tropicalis myosin, heavy chain 7, cardiac muscle, beta (myh7), transcript variant X1, mRNA	myosin, heavy chain 7, cardiac muscle, beta [Xenopus tropicalis]	RecName: Full=Myosin-4;^Eukaryota; Metazoa; Chordata; Craniata; Vertebrata; Euteleostomi; Mammalia; Eutheria; Euarchontoglires; Glires; Rodentia; Myomorpha; Muroidea; Muridae; Murinae; Mus; Mus	RecName: Full=Myosin-4;^Eukaryota; Metazoa; Chordata; Craniata; Vertebrata; Euteleostomi; Mammalia; Eutheria; Laurasiatheria; Cetartiodactyla; Suina; Suidae; Sus	Myosin N-terminal SH3-like domain	.	.	.	GO:0003779|actin binding;GO:0005524|ATP binding;GO:0005516|calmodulin binding;GO:0003774|motor activityGO:0003774|motor activity;GO:0005524|ATP binding;GO:0005515|protein binding	GO:0030016|myofibril;GO:0032982|myosin filamentGO:0016459|myosin complex	K10352|MYH; myosin heavy chain	map04530|Tight junction
DWJXBPHD3indivi_f3p39_3937_transcript6299_g1	63.5262	-3.89928	3.61599e-05	0.000661866	Xenopus (Silurana) tropicalis distal-less homeobox 2 (dlx2), mRNA	homeobox protein DLX-2 [Xenopus tropicalis]	RecName: Full=Homeobox protein DLL-4;^Eukaryota; Metazoa; Chordata; Craniata; Vertebrata; Euteleostomi; Amphibia; Batrachia; Anura; Pipoidea; Pipidae; Xenopodinae; Xenopus; Xenopus	RecName: Full=Homeobox protein DLL-4;^Eukaryota; Metazoa; Chordata; Craniata; Vertebrata; Euteleostomi; Amphibia; Batrachia; Anura; Pipoidea; Pipidae; Xenopodinae; Xenopus; Xenopus	Homeobox protein distal-less-like N terminal	.	.	GO:0001525|angiogenesis;GO:0006355|regulation of transcription, DNA-templated;GO:0050896|response to stimulus;GO:0060579|ventral spinal cord interneuron fate commitment;GO:0007601|visual perception	GO:0043565|sequence-specific DNA bindingGO:0003677|DNA binding	GO:0005634|nucleus	K18488|DLX2; homeobox protein DLX2	.
DWJXBPHD3indivi_f4p60_1940_transcript23803_g1	284.872	-2.11186	0.00228	0.0249713	PREDICTED: Xenopus (Silurana) tropicalis leucine rich repeat containing 28 (lrrc28), transcript variant X4, mRNA	leucine-rich repeat-containing protein 28 [Xenopus tropicalis]	RecName: Full=Leucine-rich repeat-containing protein 28;^Eukaryota; Metazoa; Chordata; Craniata; Vertebrata; Euteleostomi; Amphibia; Batrachia; Anura; Pipoidea; Pipidae; Xenopodinae; Xenopus; Silurana	RecName: Full=Leucine-rich repeat-containing protein 28;^Eukaryota; Metazoa; Chordata; Craniata; Vertebrata; Euteleostomi; Amphibia; Batrachia; Anura; Pipoidea; Pipidae; Xenopodinae; Xenopus; Silurana	Leucine rich repeat	leucine Rich Repeat	.	GO:0007165|signal transduction	GO:0005515|protein binding	.	.	.
DWJXBPHD3indivi_f2p55_766_transcript35622_g1	441.685	-4.58534	8.05411e-12	4.35021e-10	.	PREDICTED: cytochrome c oxidase subunit 4 isoform 1, mitochondrial [Xenopus tropicalis]	RecName: Full=Cytochrome c oxidase subunit 4 isoform 1, mitochondrial;^Eukaryota; Metazoa; Chordata; Craniata; Vertebrata; Euteleostomi; Mammalia; Eutheria; Euarchontoglires; Glires; Rodentia; Myomorpha; Muroidea; Muridae; Murinae; Mus; Mus	RecName: Full=Cytochrome c oxidase subunit 4 isoform 1, mitochondrial;^Eukaryota; Metazoa; Chordata; Craniata; Vertebrata; Euteleostomi; Mammalia; Eutheria; Euarchontoglires; Glires; Rodentia; Myomorpha; Muroidea; Muridae; Murinae; Mus; Mus	Cytochrome c oxidase subunit IV	Cytochrome c oxidase subunit	ExpAA=19.10^PredHel=1^Topology=i109-128o	GO:0006123|mitochondrial electron transport, cytochrome c to oxygen;GO:0007584|response to nutrient	GO:0004129|cytochrome-c oxidase activityGO:0004129|cytochrome-c oxidase activity	GO:0070062|extracellular exosome;GO:0016020|membrane;GO:0005743|mitochondrial inner membrane;GO:0031966|mitochondrial membrane;GO:0005751|mitochondrial respiratory chain complex IV;GO:0005739|mitochondrion;GO:0005634|nucleus	K02263|COX4; cytochrome c oxidase subunit 4	map00190|Oxidative phosphorylation;map04260|Cardiac muscle contraction;map05012|Parkinson's disease;map05016|Huntington's disease;map05010|Alzheimer's disease;map01100|Metabolic pathways;map04932|Non-alcoholic fatty liver disease (NAFLD)
DWJXBPHD3indivi_f6p60_4712_transcript3223_g1	318.613	-2.64742	4.23613e-12	2.38554e-10	Xenopus laevis apical protein, mRNA (cDNA clone MGC:197280 IMAGE:9093940), complete cds	PREDICTED: protein Shroom1 [Xenopus tropicalis]	RecName: Full=Protein Shroom1;^Eukaryota; Metazoa; Chordata; Craniata; Vertebrata; Euteleostomi; Amphibia; Batrachia; Anura; Pipoidea; Pipidae; Xenopodinae; Xenopus; Xenopus	RecName: Full=Protein Shroom1;^Eukaryota; Metazoa; Chordata; Craniata; Vertebrata; Euteleostomi; Amphibia; Batrachia; Anura; Pipoidea; Pipidae; Xenopodinae; Xenopus; Xenopus	Apx/Shroom domain ASD1	.	.	.	GO:0051015|actin filament bindingGO:0051015|actin filament binding	GO:0016324|apical plasma membrane;GO:0016327|apicolateral plasma membrane;GO:0005737|cytoplasm;GO:0005874|microtubule	K18625|SHROOM; protein Shroom	map04530|Tight junction
DWJXBPHD3indivi_f4p60_1959_transcript23561_g1	226.551	-1.80437	5.50118e-06	0.000118732	PREDICTED: Macaca fascicularis neurocalcin delta (NCALD), transcript variant X3, mRNA	neurocalcin-delta [Xenopus tropicalis]	RecName: Full=Neurocalcin-delta;^Eukaryota; Metazoa; Chordata; Craniata; Vertebrata; Euteleostomi; Amphibia; Batrachia; Anura; Pipoidea; Pipidae; Xenopodinae; Xenopus; Silurana	RecName: Full=Neurocalcin-delta;^Eukaryota; Metazoa; Chordata; Craniata; Vertebrata; Euteleostomi; Amphibia; Batrachia; Anura; Pipoidea; Pipidae; Xenopodinae; Xenopus; Silurana	EF-hand domain pair	Calcium-binding protein	.	.	GO:0005509|calcium ion bindingGO:0005509|calcium ion binding	.	.	map04740|Olfactory transduction
DWJXBPHD3indivi_f3p60_4601_transcript3559_g1	121.592	-2.30705	2.66315e-10	1.14453e-08	Xenopus laevis Wnt inhibitory factor-1, mRNA (cDNA clone MGC:196350 IMAGE:9041257), complete cds	wnt inhibitory factor 1 precursor [Xenopus tropicalis]	RecName: Full=Wnt inhibitory factor 1;^Eukaryota; Metazoa; Chordata; Craniata; Vertebrata; Euteleostomi; Amphibia; Batrachia; Anura; Pipoidea; Pipidae; Xenopodinae; Xenopus; Xenopus	RecName: Full=Wnt inhibitory factor 1;^Eukaryota; Metazoa; Chordata; Craniata; Vertebrata; Euteleostomi; Amphibia; Batrachia; Anura; Pipoidea; Pipidae; Xenopodinae; Xenopus; Xenopus	WIF domain	.	.	GO:0007275|multicellular organism development;GO:0016055|Wnt signaling pathway	.	GO:0005576|extracellular region	K01691|WIF1; WNT inhibitory factor 1	map04310|Wnt signaling pathway
DWJXBPHD3indivi_f3p58_2945_transcript12366_g1	94.0346	-1.65137	0.000964482	0.0120034	PREDICTED: Xenopus (Silurana) tropicalis ankyrin repeat domain 13B (ankrd13b), transcript variant X4, mRNA	PREDICTED: ankyrin repeat domain-containing protein 13B isoform X3 [Xenopus tropicalis]	RecName: Full=Ankyrin repeat domain-containing protein 13B;^Eukaryota; Metazoa; Chordata; Craniata; Vertebrata; Euteleostomi; Mammalia; Eutheria; Euarchontoglires; Primates; Haplorrhini; Catarrhini; Hominidae; Homo	RecName: Full=Ankyrin repeat domain-containing protein 13B;^Eukaryota; Metazoa; Chordata; Craniata; Vertebrata; Euteleostomi; Mammalia; Eutheria; Euarchontoglires; Primates; Haplorrhini; Catarrhini; Hominidae; Homo	Ankyrin repeats (3 copies)	ankyrin repeat domain	.	.	GO:0005515|protein binding	GO:0005737|cytoplasm;GO:0005769|early endosome;GO:0043231|intracellular membrane-bounded organelle;GO:0005770|late endosome;GO:0005886|plasma membrane	.	.
DWJXBPHD3indivi_f2p30_5299_transcript1972_g1	272.485	-7.18709	3.39564e-11	1.6748e-09	PREDICTED: Xenopus (Silurana) tropicalis nebulin (neb), transcript variant X1, mRNA	PREDICTED: nebulin isoform X1 [Xenopus tropicalis]	RecName: Full=Nebulin;^Eukaryota; Metazoa; Chordata; Craniata; Vertebrata; Euteleostomi; Mammalia; Eutheria; Euarchontoglires; Primates; Haplorrhini; Catarrhini; Hominidae; Homo	RecName: Full=Nebulin;^Eukaryota; Metazoa; Chordata; Craniata; Vertebrata; Euteleostomi; Mammalia; Eutheria; Euarchontoglires; Primates; Haplorrhini; Catarrhini; Hominidae; Homo	Nebulin repeat	.	.	GO:0030049|muscle filament sliding;GO:0007517|muscle organ development;GO:0030832|regulation of actin filament length;GO:0007525|somatic muscle development	GO:0003779|actin binding;GO:0008307|structural constituent of muscle	GO:0015629|actin cytoskeleton;GO:0005829|cytosol;GO:0070062|extracellular exosome;GO:0030018|Z disc	K18267|NEB; nebulin;K18267|NEB; nebulin;K18267|NEB; nebulin	.
DWJXBPHD3indivi_f2p60_4471_transcript4005_g1	38.0433	-6.47026	2.85348e-10	1.21215e-08	Xenopus tropicalis finished cDNA, clone TTpA004e15	glycine amidinotransferase (L-arginine:glycine amidinotransferase) [Xenopus tropicalis]	RecName: Full=Glycine amidinotransferase, mitochondrial {ECO:0000250|UniProtKB:P50440};^Eukaryota; Metazoa; Chordata; Craniata; Vertebrata; Euteleostomi; Amphibia; Batrachia; Anura; Pipoidea; Pipidae; Xenopodinae; Xenopus; Silurana	RecName: Full=Glycine amidinotransferase, mitochondrial {ECO:0000250|UniProtKB:P50440};^Eukaryota; Metazoa; Chordata; Craniata; Vertebrata; Euteleostomi; Amphibia; Batrachia; Anura; Pipoidea; Pipidae; Xenopodinae; Xenopus; Silurana	.	glycine amidinotransferase activity	.	GO:0006601|creatine biosynthetic process	GO:0015067|amidinotransferase activity;GO:0015068|glycine amidinotransferase activity	GO:0005743|mitochondrial inner membrane;GO:0005739|mitochondrion	K00613|GATM; glycine amidinotransferase [EC:2.1.4.1]	map00260|Glycine, serine and threonine metabolism;map01100|Metabolic pathways;map00330|Arginine and proline metabolism
DWJXBPHD3indivi_f2p34_6812_transcript557_g1	66.6748	-2.90119	1.01318e-06	2.48195e-05	PREDICTED: Xenopus (Silurana) tropicalis GTPase activating Rap/RanGAP domain-like 3 (garnl3), mRNA	PREDICTED: GTPase-activating Rap/Ran-GAP domain-like protein 3 isoform X4 [Lepisosteus oculatus]	RecName: Full=GTPase-activating Rap/Ran-GAP domain-like protein 3;^Eukaryota; Metazoa; Chordata; Craniata; Vertebrata; Euteleostomi; Actinopterygii; Neopterygii; Teleostei; Ostariophysi; Cypriniformes; Cyprinidae; Danio	RecName: Full=GTPase-activating Rap/Ran-GAP domain-like protein 3;^Eukaryota; Metazoa; Chordata; Craniata; Vertebrata; Euteleostomi; Actinopterygii; Neopterygii; Teleostei; Ostariophysi; Cypriniformes; Cyprinidae; Danio	Rap/ran-GAP	gtpase activating protein	.	GO:0051056|regulation of small GTPase mediated signal transductionGO:0051056|regulation of small GTPase mediated signal transduction	GO:0005096|GTPase activator activityGO:0005096|GTPase activator activity	.	.	.
DWJXBPHD3indivi_f3p60_2846_transcript13279_g1	80.866	-1.27554	5.0924e-06	0.000111051	PREDICTED: Tauraco erythrolophus procollagen-lysine, 2-oxoglutarate 5-dioxygenase 2 (PLOD2), mRNA	PREDICTED: procollagen-lysine,2-oxoglutarate 5-dioxygenase 2 isoform X1 [Xenopus tropicalis]	RecName: Full=Procollagen-lysine,2-oxoglutarate 5-dioxygenase 2;^Eukaryota; Metazoa; Chordata; Craniata; Vertebrata; Euteleostomi; Mammalia; Eutheria; Euarchontoglires; Primates; Haplorrhini; Catarrhini; Hominidae; Homo	RecName: Full=Procollagen-lysine,2-oxoglutarate 5-dioxygenase 2;^Eukaryota; Metazoa; Chordata; Craniata; Vertebrata; Euteleostomi; Mammalia; Eutheria; Euarchontoglires; Primates; Haplorrhini; Catarrhini; Hominidae; Homo	.	Procollagen-lysine 2-oxoglutarate 5-dioxygenase	.	GO:0006464|cellular protein modification process;GO:0046947|hydroxylysine biosynthetic process;GO:0017185|peptidyl-lysine hydroxylation;GO:0001666|response to hypoxia	GO:0005506|iron ion binding;GO:0031418|L-ascorbic acid binding;GO:0008475|procollagen-lysine 5-dioxygenase activity	GO:0005783|endoplasmic reticulum;GO:0005789|endoplasmic reticulum membrane;GO:0070062|extracellular exosome;GO:0030867|rough endoplasmic reticulum membrane	K13645|PLOD2; procollagen-lysine,2-oxoglutarate 5-dioxygenase 2 [EC:1.14.11.4]	map00310|Lysine degradation
DWJXBPHD3indivi_f3p30_3753_transcript7209_g1	920.895	-9.34237	2.49127e-21	3.93728e-19	Rana clamitans mRNA for Ca2+-ATPase 1 (atp2A1 gene)	RecName: Full=Sarcoplasmic/endoplasmic reticulum calcium ATPase 1; Short=SERCA1; Short=SR Ca(2+)-ATPase 1; AltName: Full=Calcium pump 1; AltName: Full=Calcium-transporting ATPase sarcoplasmic reticulum type, fast twitch skeletal muscle isoform; AltName: Full=Endoplasmic reticulum class 1/2 Ca(2+) ATPase	RecName: Full=Sarcoplasmic/endoplasmic reticulum calcium ATPase 1;^Eukaryota; Metazoa; Chordata; Craniata; Vertebrata; Euteleostomi; Amphibia; Batrachia; Anura; Neobatrachia; Ranoidea; Ranidae; Pelophylax	RecName: Full=Sarcoplasmic/endoplasmic reticulum calcium ATPase 1;^Eukaryota; Metazoa; Chordata; Craniata; Vertebrata; Euteleostomi; Amphibia; Batrachia; Anura; Neobatrachia; Ranoidea; Ranidae; Pelophylax	Cation transporter/ATPase, N-terminus	.	ExpAA=79.16^PredHel=4^Topology=i60-79o84-106i260-279o299-321i	GO:0006816|calcium ion transport;GO:0045988|negative regulation of striated muscle contraction;GO:0031448|positive regulation of fast-twitch skeletal muscle fiber contraction;GO:0006942|regulation of striated muscle contraction	GO:0005524|ATP binding;GO:0016887|ATPase activity;GO:0005509|calcium ion binding;GO:0005388|calcium-transporting ATPase activity	GO:0005783|endoplasmic reticulum;GO:0005789|endoplasmic reticulum membrane;GO:0005793|endoplasmic reticulum-Golgi intermediate compartment;GO:0031673|H zone;GO:0031674|I band;GO:0016021|integral component of membrane;GO:0016020|membrane;GO:0048471|perinuclear region of cytoplasm;GO:0016529|sarcoplasmic reticulum;GO:0033017|sarcoplasmic reticulum membrane	.	.
DWJXBPHD3indivi_f3p30_6102_transcript1021_g1	431.35	-5.17413	2.12926e-09	8.06595e-08	Rana catesbeiana dihydropyridine receptor mRNA, complete cds	RecName: Full=Voltage-dependent L-type calcium channel subunit alpha-1S; AltName: Full=FGalpha1S; AltName: Full=Voltage-gated calcium channel subunit alpha Cav1.1	RecName: Full=Voltage-dependent L-type calcium channel subunit alpha-1S;^Eukaryota; Metazoa; Chordata; Craniata; Vertebrata; Euteleostomi; Amphibia; Batrachia; Anura; Neobatrachia; Ranoidea; Ranidae; Rana; Aquarana	RecName: Full=Voltage-dependent L-type calcium channel subunit alpha-1S;^Eukaryota; Metazoa; Chordata; Craniata; Vertebrata; Euteleostomi; Amphibia; Batrachia; Anura; Neobatrachia; Ranoidea; Ranidae; Rana; Aquarana	Ion transport protein	.	ExpAA=425.38^PredHel=18^Topology=i50-72o92-114i121-143o194-216i277-299o309-331i432-450o465-487i558-580o638-660i793-815o835-857i918-940o1042-1064i1109-1131o1146-1168i1254-1276o1345-1367i	GO:0006811|ion transport;GO:0055085|transmembrane transport	GO:0046872|metal ion binding;GO:0005245|voltage-gated calcium channel activityGO:0005216|ion channel activity	GO:0005891|voltage-gated calcium channel complexGO:0016020|membrane	.	.
DWJXBPHD3indivi_f14p60_1029_transcript33473_g1	4959.66	-1.20092	0.000620139	0.00818697	Xenopus laevis triosephosphate isomerase 1 (tpi1), mRNA	triosephosphate isomerase [Xenopus laevis]	RecName: Full=Triosephosphate isomerase;^Eukaryota; Metazoa; Chordata; Craniata; Vertebrata; Euteleostomi; Amphibia; Batrachia; Anura; Pipoidea; Pipidae; Xenopodinae; Xenopus; Xenopus	RecName: Full=Triosephosphate isomerase;^Eukaryota; Metazoa; Chordata; Craniata; Vertebrata; Euteleostomi; Amphibia; Batrachia; Anura; Pipoidea; Pipidae; Xenopodinae; Xenopus; Xenopus	Triosephosphate isomerase	.	.	GO:0006094|gluconeogenesis;GO:0006096|glycolytic process;GO:0006098|pentose-phosphate shuntGO:0008152|metabolic process	GO:0004807|triose-phosphate isomerase activityGO:0004807|triose-phosphate isomerase activity	.	K01803|TPI, tpiA; triosephosphate isomerase (TIM) [EC:5.3.1.1]	map00562|Inositol phosphate metabolism;map01200|Carbon metabolism;map01230|Biosynthesis of amino acids;map00010|Glycolysis / Gluconeogenesis;map00710|Carbon fixation in photosynthetic organisms;map01110|Biosynthesis of secondary metabolites;map00051|Fructose and mannose metabolism;map01100|Metabolic pathways;map01120|Microbial metabolism in diverse environments;map01130|Biosynthesis of antibiotics
DWJXBPHD3indivi_f2p60_1525_transcript29388_g3	44.9893	-6.47364	5.19914e-10	2.16555e-08	Xenopus laevis MRF4b mRNA, complete cds	myogenic factor 6 [Xenopus laevis]	RecName: Full=Myogenic factor 6;^Eukaryota; Metazoa; Chordata; Craniata; Vertebrata; Euteleostomi; Amphibia; Batrachia; Anura; Pipoidea; Pipidae; Xenopodinae; Xenopus; Xenopus	RecName: Full=Myogenic factor 6;^Eukaryota; Metazoa; Chordata; Craniata; Vertebrata; Euteleostomi; Amphibia; Batrachia; Anura; Pipoidea; Pipidae; Xenopodinae; Xenopus; Xenopus	Myogenic Basic domain	.	.	GO:0030154|cell differentiation;GO:0007517|muscle organ development;GO:0006355|regulation of transcription, DNA-templatedGO:0006355|regulation of transcription, DNA-templated;GO:0007517|muscle organ development	GO:0003677|DNA binding;GO:0046983|protein dimerization activityGO:0003677|DNA binding;GO:0046983|protein dimerization activity	GO:0005634|nucleusGO:0005634|nucleus	K18485|MYF6, MRF4; myogenic factor 6	.
DWJXBPHD3indivi_f4p60_1126_transcript32863_g1	56.252	-4.55384	9.0271e-09	3.10001e-07	PREDICTED: Xenopus (Silurana) tropicalis C-type lectin domain family 3, member A (clec3a), mRNA	PREDICTED: C-type lectin domain family 3 member A [Xenopus tropicalis]	RecName: Full=C-type lectin domain family 3 member A homolog;^Eukaryota; Metazoa; Chordata; Craniata; Vertebrata; Euteleostomi; Amphibia; Batrachia; Anura; Pipoidea; Pipidae; Xenopodinae; Xenopus; Xenopus	RecName: Full=C-type lectin domain family 3 member A homolog;^Eukaryota; Metazoa; Chordata; Craniata; Vertebrata; Euteleostomi; Amphibia; Batrachia; Anura; Pipoidea; Pipidae; Xenopodinae; Xenopus; Xenopus	Lectin C-type domain	.	ExpAA=18.83^PredHel=1^Topology=o4-21i	.	GO:0030246|carbohydrate binding	GO:0005576|extracellular region	K17519|CLEC3A; C-type lectin domain family 3 member A	.
DWJXBPHD3indivi_f3p60_2046_transcript22326_g1	55.0095	-6.64258	1.68235e-10	7.53876e-09	PREDICTED: Myotis brandtii RAB11 family interacting protein 5 (class I) (RAB11FIP5), transcript variant X2, mRNA	probable threonine--tRNA ligase 2, cytoplasmic [Xenopus tropicalis]	RecName: Full=Probable threonine--tRNA ligase 2, cytoplasmic;^Eukaryota; Metazoa; Chordata; Craniata; Vertebrata; Euteleostomi; Amphibia; Batrachia; Anura; Pipoidea; Pipidae; Xenopodinae; Xenopus; Silurana	RecName: Full=Probable threonine--tRNA ligase 2, cytoplasmic;^Eukaryota; Metazoa; Chordata; Craniata; Vertebrata; Euteleostomi; Amphibia; Batrachia; Anura; Pipoidea; Pipidae; Xenopodinae; Xenopus; Silurana	.	threonine-tRNA ligase activity	.	GO:0006435|threonyl-tRNA aminoacylation	GO:0005524|ATP binding;GO:0004829|threonine-tRNA ligase activity	GO:0005737|cytoplasm	K01868|TARS, thrS; threonyl-tRNA synthetase [EC:6.1.1.3]	map00970|Aminoacyl-tRNA biosynthesis
DWJXBPHD3indivi_f2p60_2095_transcript21717_g2	301.49	-2.4175	0.000182245	0.00275297	.	PREDICTED: alpha-2-antiplasmin [Xenopus tropicalis]	RecName: Full=Alpha-2-antiplasmin;^Eukaryota; Metazoa; Chordata; Craniata; Vertebrata; Euteleostomi; Mammalia; Eutheria; Euarchontoglires; Primates; Haplorrhini; Catarrhini; Hominidae; Homo	RecName: Full=Alpha-2-antiplasmin;^Eukaryota; Metazoa; Chordata; Craniata; Vertebrata; Euteleostomi; Mammalia; Eutheria; Euarchontoglires; Primates; Haplorrhini; Catarrhini; Hominidae; Homo	Serpin (serine protease inhibitor)	serine-type endopeptidase inhibitor activity	ExpAA=18.30^PredHel=1^Topology=i20-39o	GO:0006953|acute-phase response;GO:0048514|blood vessel morphogenesis;GO:0030199|collagen fibril organization;GO:0042730|fibrinolysis;GO:0051918|negative regulation of fibrinolysis;GO:0010757|negative regulation of plasminogen activation;GO:0002576|platelet degranulation;GO:0045597|positive regulation of cell differentiation;GO:2000049|positive regulation of cell-cell adhesion mediated by cadheri…	GO:0004866|endopeptidase inhibitor activity;GO:0002020|protease binding;GO:0042803|protein homodimerization activity;GO:0004867|serine-type endopeptidase inhibitor activity	GO:0072562|blood microparticle;GO:0009986|cell surface;GO:0070062|extracellular exosome;GO:0005576|extracellular region;GO:0005615|extracellular space;GO:0005577|fibrinogen complex;GO:0031093|platelet alpha granule lumen	K03983|SERPINF2, AAP; alpha-2-antiplasmin	map04610|Complement and coagulation cascades
DWJXBPHD3indivi_f14p60_2134_transcript21454_g1	257.48	-4.51008	2.27488e-06	5.20813e-05	PREDICTED: Chrysemys picta bellii tripartite motif containing 72, E3 ubiquitin protein ligase (TRIM72), transcript variant X2, mRNA	tripartite motif-containing protein 72 [Xenopus laevis]	RecName: Full=Tripartite motif-containing protein 72;^Eukaryota; Metazoa; Chordata; Craniata; Vertebrata; Euteleostomi; Amphibia; Batrachia; Anura; Pipoidea; Pipidae; Xenopodinae; Xenopus; Xenopus	RecName: Full=Tripartite motif-containing protein 72;^Eukaryota; Metazoa; Chordata; Craniata; Vertebrata; Euteleostomi; Amphibia; Batrachia; Anura; Pipoidea; Pipidae; Xenopodinae; Xenopus; Xenopus	zinc finger of C3HC4-type, RING	.	.	GO:0006887|exocytosis;GO:0007517|muscle organ development;GO:0003012|muscle system process;GO:0046627|negative regulation of insulin receptor signaling pathway;GO:0001778|plasma membrane repair;GO:0051260|protein homooligomerization	GO:0001786|phosphatidylserine binding;GO:0061630|ubiquitin protein ligase activity;GO:0008270|zinc ion bindingGO:0046872|metal ion binding;GO:0008270|zinc ion binding;GO:0005515|protein binding	GO:0030659|cytoplasmic vesicle membrane;GO:0042383|sarcolemmaGO:0005622|intracellular	K12036|TRIM72; tripartite motif-containing protein 72	.
DWJXBPHD3indivi_f5p60_1450_transcript30163_g1	33.6411	-1.14176	0.00151911	0.0177911	PREDICTED: Struthio camelus australis mesenchyme homeobox 2 (MEOX2), mRNA	PREDICTED: homeobox protein MOX-1 [Alligator sinensis]	RecName: Full=Homeobox protein MOX-1;^Eukaryota; Metazoa; Chordata; Craniata; Vertebrata; Euteleostomi; Mammalia; Eutheria; Euarchontoglires; Primates; Haplorrhini; Catarrhini; Hominidae; Pan	RecName: Full=Homeobox protein MOX-1;^Eukaryota; Metazoa; Chordata; Craniata; Vertebrata; Euteleostomi; Mammalia; Eutheria; Euarchontoglires; Primates; Haplorrhini; Catarrhini; Hominidae; Pan	Homeobox domain	.	.	GO:0060218|hematopoietic stem cell differentiation;GO:0061056|sclerotome development;GO:0061053|somite development;GO:0006351|transcription, DNA-templated	GO:0001046|core promoter sequence-specific DNA binding;GO:0043565|sequence-specific DNA binding;GO:0003700|transcription factor activity, sequence-specific DNA bindingGO:0003677|DNA binding	GO:0005737|cytoplasm;GO:0005634|nucleus	K09322|MEOX, MOX; homeobox protein MOX	.
DWJXBPHD3indivi_f4p60_2793_transcript13731_g1	250.564	-5.88877	8.0761e-10	3.26053e-08	PREDICTED: Xenopus (Silurana) tropicalis beta,beta-carotene 9',10'-oxygenase-like (LOC100487224), mRNA	PREDICTED: beta,beta-carotene 9',10'-oxygenase-like [Xenopus tropicalis]	RecName: Full=Beta,beta-carotene 9',10'-oxygenase;^Eukaryota; Metazoa; Chordata; Craniata; Vertebrata; Euteleostomi; Mammalia; Eutheria; Euarchontoglires; Primates; Haplorrhini; Catarrhini; Cercopithecidae; Cercopithecinae; Macaca	RecName: Full=Beta,beta-carotene 9',10'-oxygenase;^Eukaryota; Metazoa; Chordata; Craniata; Vertebrata; Euteleostomi; Mammalia; Eutheria; Euarchontoglires; Primates; Haplorrhini; Catarrhini; Cercopithecidae; Cercopithecinae; Macaca	Retinal pigment epithelial membrane protein	.	.	GO:0016119|carotene metabolic processGO:0055114|oxidation-reduction process	GO:0102076|beta,beta-carotene-9',10'-cleaving oxygenase activity;GO:0046872|metal ion binding;GO:0016702|oxidoreductase activity, acting on single donors with incorporation of molecular oxygen, incorporation of two atoms of oxygenGO:0016702|oxidoreductase activity, acting on single donors with incorporation of molecular oxygen, incorporation of two atoms of oxygen	GO:0005739|mitochondrion	K10252|BCDO2; beta,beta-carotene 9',10'-dioxygenase [EC:1.13.11.71]	.
DWJXBPHD3indivi_f4p60_423_transcript38899_g1	140.941	-7.60548	5.87139e-14	4.23028e-12	.	PREDICTED: cytochrome c oxidase subunit 7A1, mitochondrial-like [Xenopus tropicalis]	RecName: Full=Cytochrome c oxidase subunit 7A2, mitochondrial;^Eukaryota; Metazoa; Chordata; Craniata; Vertebrata; Euteleostomi; Mammalia; Eutheria; Euarchontoglires; Glires; Rodentia; Myomorpha; Muroidea; Muridae; Murinae; Mus; Mus	RecName: Full=Cytochrome c oxidase subunit 7A2, mitochondrial;^Eukaryota; Metazoa; Chordata; Craniata; Vertebrata; Euteleostomi; Mammalia; Eutheria; Euarchontoglires; Glires; Rodentia; Myomorpha; Muroidea; Muridae; Murinae; Mus; Mus	Cytochrome c oxidase subunit VII	cytochrome c oxidase subunit VIIa polypeptide 2 (liver)	ExpAA=22.76^PredHel=1^Topology=o70-92i	.	GO:0004129|cytochrome-c oxidase activity	GO:0070062|extracellular exosome;GO:0005743|mitochondrial inner membrane;GO:0005746|mitochondrial respiratory chain;GO:0005739|mitochondrion	K02270|COX7A; cytochrome c oxidase subunit 7a	map05012|Parkinson's disease;map04260|Cardiac muscle contraction;map04932|Non-alcoholic fatty liver disease (NAFLD);map05016|Huntington's disease;map05010|Alzheimer's disease;map00190|Oxidative phosphorylation
DWJXBPHD3indivi_f2p60_1845_transcript25154_g1	14817.1	-2.79037	7.91671e-10	3.22326e-08	Rana rugosa Rrp54 mRNA for protein 54, complete cds	protein 54 [Rugosa rugosa]	RecName: Full=Pancreatic lipase-related protein 2 {ECO:0000250|UniProtKB:P54317};^Eukaryota; Metazoa; Chordata; Craniata; Vertebrata; Euteleostomi; Mammalia; Eutheria; Euarchontoglires; Glires; Rodentia; Hystricomorpha; Myocastoridae; Myocastor	RecName: Full=Pancreatic lipase-related protein 2 {ECO:0000250|UniProtKB:P54317};^Eukaryota; Metazoa; Chordata; Craniata; Vertebrata; Euteleostomi; Mammalia; Eutheria; Euarchontoglires; Glires; Rodentia; Hystricomorpha; Myocastoridae; Myocastor	Lipase	.	.	GO:0019376|galactolipid catabolic process;GO:0009395|phospholipid catabolic process	GO:0102549|1-18:1-2-16:0-monogalactosyldiacylglycerol lipase activity;GO:0047372|acylglycerol lipase activity;GO:0005509|calcium ion binding;GO:0047714|galactolipase activity;GO:0004620|phospholipase activity;GO:0004806|triglyceride lipase activityGO:0005515|protein binding	GO:0005615|extracellular space	.	.
DWJXBPHD3indivi_f3p21_2315_transcript18976_g1	3305.25	-1.39675	0.00432775	0.0421533	.	PREDICTED: glioma tumor suppressor candidate region gene 2 protein [Xenopus tropicalis]	RecName: Full=Ribosome biogenesis protein NOP53 {ECO:0000305};^Eukaryota; Metazoa; Chordata; Craniata; Vertebrata; Euteleostomi; Mammalia; Eutheria; Euarchontoglires; Primates; Haplorrhini; Catarrhini; Hominidae; Homo	RecName: Full=Ribosome biogenesis protein NOP53 {ECO:0000305};^Eukaryota; Metazoa; Chordata; Craniata; Vertebrata; Euteleostomi; Mammalia; Eutheria; Euarchontoglires; Primates; Haplorrhini; Catarrhini; Hominidae; Homo	Nop53 (60S ribosomal biogenesis)	Glioma tumor suppressor candidate region gene 2	.	GO:0071456|cellular response to hypoxia;GO:0006281|DNA repair;GO:0007095|mitotic G2 DNA damage checkpoint;GO:0014067|negative regulation of phosphatidylinositol 3-kinase signaling;GO:0032435|negative regulation of proteasomal ubiquitin-dependent protein catabolic process;GO:0031333|negative regulation of protein complex assembly;GO:1901797|negative regulation of signal transduction by p53 class m…	GO:0008097|5S rRNA binding;GO:0042802|identical protein binding;GO:0002039|p53 binding;GO:0003723|RNA binding	GO:0005829|cytosol;GO:0005622|intracellular;GO:0043231|intracellular membrane-bounded organelle;GO:0005730|nucleolus;GO:0005654|nucleoplasm	K14840|NOP53, GLTSCR2; nucleolar protein 53	map05168|Herpes simplex infection
DWJXBPHD3indivi_f3p60_842_transcript34948_g2	377.488	-1.03511	0.000351855	0.0049253	PREDICTED: Xiphophorus maculatus 14 kDa phosphohistidine phosphatase-like (LOC102237406), mRNA	PREDICTED: 14 kDa phosphohistidine phosphatase-like [Xenopus tropicalis]	RecName: Full=14 kDa phosphohistidine phosphatase;^Eukaryota; Metazoa; Chordata; Craniata; Vertebrata; Euteleostomi; Mammalia; Eutheria; Euarchontoglires; Glires; Lagomorpha; Leporidae; Oryctolagus	RecName: Full=14 kDa phosphohistidine phosphatase;^Eukaryota; Metazoa; Chordata; Craniata; Vertebrata; Euteleostomi; Mammalia; Eutheria; Euarchontoglires; Glires; Lagomorpha; Leporidae; Oryctolagus	Janus/Ocnus family (Ocnus)	.	.	GO:0035971|peptidyl-histidine dephosphorylation	GO:0008969|phosphohistidine phosphatase activity;GO:0004721|phosphoprotein phosphatase activity	GO:0005829|cytosol	.	.
DWJXBPHD3indivi_f2p60_2965_transcript12212_g3	30.4415	-4.41099	1.94541e-05	0.000369428	Xenopus laevis keratin 5, type II (krt5.2), mRNA	toe pad keratin 3 [Hyla cinerea]	RecName: Full=Keratin, type II cytoskeletal cochleal;^Eukaryota; Metazoa; Chordata; Craniata; Vertebrata; Euteleostomi; Archelosauria; Archosauria; Dinosauria; Saurischia; Theropoda; Coelurosauria; Aves; Neognathae; Galloanserae; Galliformes; Phasianidae; Phasianinae; Gallus	RecName: Full=Keratin, type II cytoskeletal cochleal;^Eukaryota; Metazoa; Chordata; Craniata; Vertebrata; Euteleostomi; Archelosauria; Archosauria; Dinosauria; Saurischia; Theropoda; Coelurosauria; Aves; Neognathae; Galloanserae; Galliformes; Phasianidae; Phasianinae; Gallus	Keratin type II head	.	.	.	GO:0005198|structural molecule activityGO:0005198|structural molecule activity	GO:0045095|keratin filamentGO:0005882|intermediate filament	K07605|KRT2; type II keratin, basic	.
DWJXBPHD3indivi_f2p60_1301_transcript31588_g1	4140.46	-11.2323	1.37031e-33	8.75685e-31	Rana pipiens myosin essential light chain fast mRNA, complete cds	myosin essential light chain fast [Rana pipiens]	RecName: Full=Myosin light chain 1/3, skeletal muscle isoform;^Eukaryota; Metazoa; Chordata; Craniata; Vertebrata; Euteleostomi; Mammalia; Eutheria; Euarchontoglires; Glires; Lagomorpha; Leporidae; Oryctolagus	RecName: Full=Myosin light chain 1/3, skeletal muscle isoform;^Eukaryota; Metazoa; Chordata; Craniata; Vertebrata; Euteleostomi; Mammalia; Eutheria; Laurasiatheria; Cetartiodactyla; Ruminantia; Pecora; Bovidae; Bovinae; Bos	.	Calcium-binding protein	.	GO:0006936|muscle contraction	GO:0005509|calcium ion binding	GO:0030016|myofibril;GO:0016459|myosin complex	K05738|MYL1; myosin light chain 1	.
DWJXBPHD3indivi_f33p60_1548_transcript29652_g1	730.695	-2.03457	0.000529125	0.00710885	.	PREDICTED: enoyl-CoA delta isomerase 2, mitochondrial [Opisthocomus hoazin]	RecName: Full=Enoyl-CoA delta isomerase 2, mitochondrial;^Eukaryota; Metazoa; Chordata; Craniata; Vertebrata; Euteleostomi; Mammalia; Eutheria; Euarchontoglires; Primates; Haplorrhini; Catarrhini; Hominidae; Homo	RecName: Full=Enoyl-CoA delta isomerase 2, mitochondrial;^Eukaryota; Metazoa; Chordata; Craniata; Vertebrata; Euteleostomi; Mammalia; Eutheria; Euarchontoglires; Primates; Haplorrhini; Catarrhini; Hominidae; Homo	Enoyl-CoA hydratase/isomerase	Enoyl-CoA hydratase	.	GO:0033540|fatty acid beta-oxidation using acyl-CoA oxidase;GO:0009062|fatty acid catabolic processGO:0008152|metabolic process	GO:0004165|dodecenoyl-CoA delta-isomerase activity;GO:0000062|fatty-acyl-CoA binding;GO:0005102|receptor bindingGO:0003824|catalytic activity;GO:0003860|3-hydroxyisobutyryl-CoA hydrolase activity	GO:0043231|intracellular membrane-bounded organelle;GO:0016020|membrane;GO:0005739|mitochondrion;GO:0005654|nucleoplasm;GO:0005782|peroxisomal matrix;GO:0005777|peroxisome	K13239|PECI; peroxisomal 3,2-trans-enoyl-CoA isomerase [EC:5.3.3.8]	map00071|Fatty acid degradation;map04146|Peroxisome
DWJXBPHD3indivi_f2p60_4722_transcript3173_g1	50.9883	-3.56208	3.55825e-06	7.9482e-05	PREDICTED: Chrysemys picta bellii protein tyrosine phosphatase, receptor type, N polypeptide 2 (PTPRN2), mRNA	PREDICTED: receptor-type tyrosine-protein phosphatase N2 isoform X1 [Xenopus tropicalis]	RecName: Full=Receptor-type tyrosine-protein phosphatase N2;^Eukaryota; Metazoa; Chordata; Craniata; Vertebrata; Euteleostomi; Mammalia; Eutheria; Euarchontoglires; Primates; Haplorrhini; Catarrhini; Cercopithecidae; Cercopithecinae; Macaca	RecName: Full=Receptor-type tyrosine-protein phosphatase N2;^Eukaryota; Metazoa; Chordata; Craniata; Vertebrata; Euteleostomi; Mammalia; Eutheria; Euarchontoglires; Primates; Haplorrhini; Catarrhini; Cercopithecidae; Cercopithecinae; Macaca	RESP18 domain	.	.	GO:0035773|insulin secretion involved in cellular response to glucose stimulus;GO:0006629|lipid metabolic process;GO:0007269|neurotransmitter secretionGO:0006470|protein dephosphorylation	GO:0004725|protein tyrosine phosphatase activityGO:0004725|protein tyrosine phosphatase activity	GO:0030054|cell junction;GO:0016021|integral component of membrane;GO:0030667|secretory granule membrane;GO:0030672|synaptic vesicle membrane	.	.
DWJXBPHD3indivi_f8p60_3398_transcript9285_g2	79.383	-6.11446	3.95062e-08	1.21477e-06	Odorrana tormota MHC class II antigen beta chain (Odto-beta2) gene, Odto-beta2-C allele, exon 2 and partial cds	unnamed protein product [Oncorhynchus mykiss]	.	RecName: Full=Lymphocyte antigen 6 complex locus protein G6d;^Eukaryota; Metazoa; Chordata; Craniata; Vertebrata; Euteleostomi; Mammalia; Eutheria; Euarchontoglires; Glires; Rodentia; Myomorpha; Muroidea; Muridae; Murinae; Mus; Mus	u-PAR/Ly-6 domain	Lymphocyte antigen 6 complex, locus	ExpAA=15.78^PredHel=1^Topology=i37-54o	GO:0095500|acetylcholine receptor signaling pathway	GO:0030550|acetylcholine receptor inhibitor activity	GO:0031225|anchored component of membrane;GO:0030175|filopodium;GO:0005886|plasma membrane	K06846|LY6; lymphocyte antigen 6 complex	.
DWJXBPHD3indivi_f6p60_4403_transcript4438_g1	543.645	-1.27165	0.00314458	0.03248	PREDICTED: Elephantulus edwardii angiopoietin-like 2 (ANGPTL2), mRNA	PREDICTED: angiopoietin-related protein 2 [Phaethon lepturus]	RecName: Full=Angiopoietin-related protein 2;^Eukaryota; Metazoa; Chordata; Craniata; Vertebrata; Euteleostomi; Mammalia; Eutheria; Euarchontoglires; Glires; Rodentia; Myomorpha; Muroidea; Muridae; Murinae; Mus; Mus	RecName: Full=Angiopoietin-related protein 2;^Eukaryota; Metazoa; Chordata; Craniata; Vertebrata; Euteleostomi; Mammalia; Eutheria; Euarchontoglires; Glires; Rodentia; Myomorpha; Muroidea; Muridae; Murinae; Mus; Mus	Fibrinogen beta and gamma chains, C-terminal globular domain	fibrinogen	.	.	.	GO:0070062|extracellular exosome;GO:0005615|extracellular space	.	.
DWJXBPHD3indivi_f2p60_2717_transcript14385_g1	90.6452	-5.27222	2.88523e-07	7.82419e-06	PREDICTED: Xenopus (Silurana) tropicalis fibronectin type III and SPRY domain containing 2 (fsd2), transcript variant X3, mRNA	PREDICTED: fibronectin type III and SPRY domain-containing protein 2 isoform X1 [Xenopus tropicalis]	RecName: Full=Fibronectin type III and SPRY domain-containing protein 2;^Eukaryota; Metazoa; Chordata; Craniata; Vertebrata; Euteleostomi; Mammalia; Eutheria; Euarchontoglires; Primates; Haplorrhini; Catarrhini; Hominidae; Homo	RecName: Full=Fibronectin type III and SPRY domain-containing protein 2;^Eukaryota; Metazoa; Chordata; Craniata; Vertebrata; Euteleostomi; Mammalia; Eutheria; Euarchontoglires; Primates; Haplorrhini; Catarrhini; Hominidae; Homo	Fibronectin type III domain	tripartite motif containing	.	.	GO:0005515|protein binding	.	.	.
DWJXBPHD3indivi_f5p60_1452_transcript30061_g1	38.444	-5.37188	1.20447e-08	4.06972e-07	.	uncharacterized protein LOC495405 [Xenopus laevis]	RecName: Full=Cytochrome P450 2G1;^Eukaryota; Metazoa; Chordata; Craniata; Vertebrata; Euteleostomi; Mammalia; Eutheria; Euarchontoglires; Glires; Rodentia; Myomorpha; Muroidea; Muridae; Murinae; Rattus	RecName: Full=Cytochrome P450 2G1;^Eukaryota; Metazoa; Chordata; Craniata; Vertebrata; Euteleostomi; Mammalia; Eutheria; Euarchontoglires; Glires; Rodentia; Myomorpha; Muroidea; Muridae; Murinae; Rattus	Cytochrome P450	Cytochrome p450	ExpAA=33.44^PredHel=2^Topology=o5-27i71-93o	GO:0019373|epoxygenase P450 pathway;GO:0050896|response to stimulus;GO:0007608|sensory perception of smellGO:0055114|oxidation-reduction process	GO:0008392|arachidonic acid epoxygenase activity;GO:0070330|aromatase activity;GO:0020037|heme binding;GO:0005506|iron ion binding;GO:0004497|monooxygenase activity;GO:0008395|steroid hydroxylase activityGO:0005506|iron ion binding;GO:0016705|oxidoreductase activity, acting on paired donors, with incorporation or reduction of molecular oxygen;GO:0020037|heme binding	GO:0005789|endoplasmic reticulum membrane;GO:0031090|organelle membrane	K07417|CYP2G; cytochrome P450, family 2, subfamily G	.
DWJXBPHD3indivi_f8p60_1431_transcript30311_g1	26.365	-5.72447	2.53081e-10	1.09728e-08	.	PREDICTED: cytochrome P450 2G1-like isoform X2 [Pelodiscus sinensis]	RecName: Full=Cytochrome P450 2G1;^Eukaryota; Metazoa; Chordata; Craniata; Vertebrata; Euteleostomi; Mammalia; Eutheria; Euarchontoglires; Glires; Rodentia; Myomorpha; Muroidea; Muridae; Murinae; Rattus	RecName: Full=Cytochrome P450 2G1;^Eukaryota; Metazoa; Chordata; Craniata; Vertebrata; Euteleostomi; Mammalia; Eutheria; Euarchontoglires; Glires; Rodentia; Myomorpha; Muroidea; Muridae; Murinae; Rattus	Cytochrome P450	Cytochrome p450	ExpAA=24.69^PredHel=1^Topology=i5-27o	GO:0019373|epoxygenase P450 pathway;GO:0050896|response to stimulus;GO:0007608|sensory perception of smellGO:0055114|oxidation-reduction process	GO:0008392|arachidonic acid epoxygenase activity;GO:0070330|aromatase activity;GO:0020037|heme binding;GO:0005506|iron ion binding;GO:0004497|monooxygenase activity;GO:0008395|steroid hydroxylase activityGO:0005506|iron ion binding;GO:0016705|oxidoreductase activity, acting on paired donors, with incorporation or reduction of molecular oxygen;GO:0020037|heme binding	GO:0005789|endoplasmic reticulum membrane;GO:0031090|organelle membrane	K07417|CYP2G; cytochrome P450, family 2, subfamily G	.
DWJXBPHD3indivi_f2p60_4053_transcript5802_g1	52.2384	-2.04051	1.14829e-05	0.000229315	Rana rugosa AR mRNA for androgen receptor transcript variant 1, complete cds	androgen receptor transcript variant 1 [Rugosa rugosa]	RecName: Full=Androgen receptor;^Eukaryota; Metazoa; Chordata; Craniata; Vertebrata; Euteleostomi; Amphibia; Batrachia; Anura; Neobatrachia; Ranoidea; Ranidae; Rana; Aquarana	RecName: Full=Androgen receptor;^Eukaryota; Metazoa; Chordata; Craniata; Vertebrata; Euteleostomi; Amphibia; Batrachia; Anura; Neobatrachia; Ranoidea; Ranidae; Rana; Aquarana	Androgen receptor	.	.	GO:0006355|regulation of transcription, DNA-templated;GO:0006351|transcription, DNA-templatedGO:0006355|regulation of transcription, DNA-templated;GO:0030521|androgen receptor signaling pathway;GO:0043401|steroid hormone mediated signaling pathway	GO:0005497|androgen binding;GO:0004882|androgen receptor activity;GO:0050681|androgen receptor binding;GO:0043565|sequence-specific DNA binding;GO:0005496|steroid binding;GO:0003700|transcription factor activity, sequence-specific DNA binding;GO:0008270|zinc ion bindingGO:0003677|DNA binding;GO:0004882|androgen receptor activity;GO:0005496|steroid binding;GO:0003700|transcription factor activity,…	GO:0005737|cytoplasm;GO:0005634|nucleusGO:0005634|nucleus	.	.
DWJXBPHD3indivi_f9p60_1290_transcript31724_g2	1204.39	-1.40896	0.000666733	0.00866458	.	MGC89248 protein precursor [Xenopus tropicalis]	RecName: Full=Retinol dehydrogenase 16;^Eukaryota; Metazoa; Chordata; Craniata; Vertebrata; Euteleostomi; Mammalia; Eutheria; Euarchontoglires; Primates; Haplorrhini; Catarrhini; Hominidae; Homo	RecName: Full=Retinol dehydrogenase 16;^Eukaryota; Metazoa; Chordata; Craniata; Vertebrata; Euteleostomi; Mammalia; Eutheria; Euarchontoglires; Primates; Haplorrhini; Catarrhini; Hominidae; Homo	short chain dehydrogenase	retinol dehydrogenase activity	.	GO:0006629|lipid metabolic process	GO:0009055|electron carrier activity;GO:0004745|retinol dehydrogenase activity	GO:0005789|endoplasmic reticulum membrane;GO:0016021|integral component of membrane;GO:0043231|intracellular membrane-bounded organelle;GO:0031090|organelle membrane	K11154|RDH16; retinol dehydrogenase 16 [EC:1.1.1.-]	map00830|Retinol metabolism;map01100|Metabolic pathways
DWJXBPHD3indivi_f2p50_4829_transcript2956_g1	6.13343	-4.12701	0.000385322	0.0053228	Salmo salar clone 15J19 TCR-alpha/delta locus, genomic sequence	PREDICTED: uncharacterized protein LOC107118902 [Gekko japonicus]	RecName: Full=Transposable element Tcb1 transposase;^Eukaryota; Metazoa; Ecdysozoa; Nematoda; Chromadorea; Rhabditida; Rhabditoidea; Rhabditidae; Peloderinae; Caenorhabditis	RecName: Full=Fucolectin-7;^Eukaryota; Metazoa; Chordata; Craniata; Vertebrata; Euteleostomi; Actinopterygii; Neopterygii; Teleostei; Anguilliformes; Anguillidae; Anguilla	F5/8 type C domain	.	.	GO:0010185|regulation of cellular defense response;GO:0001868|regulation of complement activation, lectin pathway;GO:0045088|regulation of innate immune response	GO:0005509|calcium ion binding;GO:0030246|carbohydrate binding;GO:0042806|fucose binding	GO:0005615|extracellular space	.	.
DWJXBPHD3indivi_f15p60_1954_transcript23774_g1	193.939	-1.53721	0.000970691	0.0120357	PREDICTED: Dasypus novemcinctus epidermal growth factor receptor pathway substrate 8 (EPS8), transcript variant X7, mRNA	Epidermal growth factor receptor kinase substrate 8 [Amazona aestiva]	RecName: Full=Epidermal growth factor receptor kinase substrate 8;^Eukaryota; Metazoa; Chordata; Craniata; Vertebrata; Euteleostomi; Mammalia; Eutheria; Euarchontoglires; Glires; Rodentia; Myomorpha; Muroidea; Muridae; Murinae; Rattus	RecName: Full=Epidermal growth factor receptor kinase substrate 8;^Eukaryota; Metazoa; Chordata; Craniata; Vertebrata; Euteleostomi; Mammalia; Eutheria; Euarchontoglires; Primates; Haplorrhini; Catarrhini; Hominidae; Pongo	.	epidermal growth factor receptor	.	GO:0051764|actin crosslink formation;GO:0051017|actin filament bundle assembly;GO:0070358|actin polymerization-dependent cell motility;GO:0051016|barbed-end actin filament capping;GO:0036336|dendritic cell migration;GO:0010458|exit from mitosis;GO:0016601|Rac protein signal transduction;GO:0030832|regulation of actin filament length;GO:0008360|regulation of cell shape	GO:0003779|actin binding;GO:0048365|Rac GTPase binding;GO:0035591|signaling adaptor activity	GO:0005938|cell cortex;GO:0030054|cell junction;GO:0030426|growth cone;GO:0032587|ruffle membrane;GO:0032420|stereocilium;GO:0045202|synapse	K17277|EPS8; epidermal growth factor receptor kinase substrate 8	.
DWJXBPHD3indivi_f2p60_2513_transcript16519_g1	83.6524	-6.64024	5.45502e-22	9.11113e-20	.	uncharacterized protein LOC495405 [Xenopus laevis]	RecName: Full=Cytochrome P450 2G1;^Eukaryota; Metazoa; Chordata; Craniata; Vertebrata; Euteleostomi; Mammalia; Eutheria; Euarchontoglires; Glires; Lagomorpha; Leporidae; Oryctolagus	RecName: Full=Cytochrome P450 2G1;^Eukaryota; Metazoa; Chordata; Craniata; Vertebrata; Euteleostomi; Mammalia; Eutheria; Euarchontoglires; Glires; Lagomorpha; Leporidae; Oryctolagus	Cytochrome P450	Cytochrome p450	ExpAA=30.46^PredHel=1^Topology=i7-29o	GO:0050896|response to stimulus;GO:0007608|sensory perception of smellGO:0055114|oxidation-reduction process	GO:0070330|aromatase activity;GO:0020037|heme binding;GO:0005506|iron ion bindingGO:0005506|iron ion binding;GO:0016705|oxidoreductase activity, acting on paired donors, with incorporation or reduction of molecular oxygen;GO:0020037|heme binding	GO:0005789|endoplasmic reticulum membrane;GO:0031090|organelle membrane	K07417|CYP2G; cytochrome P450, family 2, subfamily G	.
DWJXBPHD3indivi_f7p60_4747_transcript3144_g1	410.881	-3.48781	0.000109787	0.00177911	Salmo salar clone 15J19 TCR-alpha/delta locus, genomic sequence	PREDICTED: uncharacterized protein LOC107118902 [Gekko japonicus]	RecName: Full=Transposable element Tcb1 transposase;^Eukaryota; Metazoa; Ecdysozoa; Nematoda; Chromadorea; Rhabditida; Rhabditoidea; Rhabditidae; Peloderinae; Caenorhabditis	RecName: Full=Transposable element Tcb1 transposase;^Eukaryota; Metazoa; Ecdysozoa; Nematoda; Chromadorea; Rhabditida; Rhabditoidea; Rhabditidae; Peloderinae; Caenorhabditis	Winged helix-turn helix	Cytochrome p450	.	GO:0015074|DNA integration;GO:0006313|transposition, DNA-mediatedGO:0006313|transposition, DNA-mediated;GO:0015074|DNA integration	GO:0003677|DNA bindingGO:0003677|DNA binding	GO:0005634|nucleus	.	.
DWJXBPHD3indivi_f3p60_2900_transcript12720_g1	6.01946	-4.41074	9.12416e-05	0.00150851	Odorrana tormota MHC class II antigen beta chain (Odto-beta2) gene, Odto-beta2-C allele, exon 2 and partial cds	sodefrin precursor-like factor beta isoform 07, partial [Notophthalmus viridescens]	.	RecName: Full=Lymphocyte antigen 6 complex locus protein G6d;^Eukaryota; Metazoa; Chordata; Craniata; Vertebrata; Euteleostomi; Mammalia; Eutheria; Euarchontoglires; Glires; Rodentia; Myomorpha; Muroidea; Muridae; Murinae; Mus; Mus	u-PAR/Ly-6 domain	Lymphocyte antigen 6 complex, locus	ExpAA=14.87^PredHel=1^Topology=i21-39o	GO:0095500|acetylcholine receptor signaling pathway	GO:0030550|acetylcholine receptor inhibitor activity	GO:0031225|anchored component of membrane;GO:0030175|filopodium;GO:0005886|plasma membrane	K06846|LY6; lymphocyte antigen 6 complex	.
DWJXBPHD3indivi_f7p60_991_transcript33859_g1	17059.9	-3.1861	0.000142915	0.00221345	.	PREDICTED: peptidoglycan recognition protein 1 isoform X1 [Xenopus tropicalis]	RecName: Full=Peptidoglycan recognition protein 1;^Eukaryota; Metazoa; Chordata; Craniata; Vertebrata; Euteleostomi; Mammalia; Eutheria; Euarchontoglires; Primates; Haplorrhini; Catarrhini; Hominidae; Homo	RecName: Full=Peptidoglycan recognition protein 1;^Eukaryota; Metazoa; Chordata; Craniata; Vertebrata; Euteleostomi; Mammalia; Eutheria; Euarchontoglires; Primates; Haplorrhini; Catarrhini; Hominidae; Homo	N-acetylmuramoyl-L-alanine amidase	peptidoglycan recognition protein	ExpAA=20.39^PredHel=1^Topology=i9-31o	GO:0061844|antimicrobial humoral immune response mediated by antimicrobial peptide;GO:0019730|antimicrobial humoral response;GO:0050830|defense response to Gram-positive bacterium;GO:0016045|detection of bacterium;GO:0044117|growth of symbiont in host;GO:0006955|immune response;GO:0045087|innate immune response;GO:0031640|killing of cells of other organism;GO:0050728|negative regulation of inflam…	GO:0008745|N-acetylmuramoyl-L-alanine amidase activity;GO:0042834|peptidoglycan binding;GO:0016019|peptidoglycan receptor activity;GO:0008270|zinc ion bindingGO:0008745|N-acetylmuramoyl-L-alanine amidase activity	GO:0070062|extracellular exosome;GO:0005576|extracellular region;GO:0097013|phagocytic vesicle lumen;GO:0035580|specific granule lumen;GO:1904724|tertiary granule lumen	K01446|E3.5.1.28; N-acetylmuramoyl-L-alanine amidase [EC:3.5.1.28]	.
DWJXBPHD3indivi_f5p60_688_transcript36233_g1	1394.88	-1.05981	7.0474e-10	2.89337e-08	.	PREDICTED: LOW QUALITY PROTEIN: peptidyl-prolyl cis-trans isomerase FKBP11 [Xenopus tropicalis]	RecName: Full=Peptidyl-prolyl cis-trans isomerase FKBP11;^Eukaryota; Metazoa; Chordata; Craniata; Vertebrata; Euteleostomi; Mammalia; Eutheria; Euarchontoglires; Glires; Rodentia; Myomorpha; Muroidea; Muridae; Murinae; Mus; Mus	RecName: Full=Peptidyl-prolyl cis-trans isomerase FKBP11;^Eukaryota; Metazoa; Chordata; Craniata; Vertebrata; Euteleostomi; Mammalia; Eutheria; Euarchontoglires; Glires; Rodentia; Myomorpha; Muroidea; Muridae; Murinae; Mus; Mus	FKBP-type peptidyl-prolyl cis-trans isomerase	Peptidyl-prolyl cis-trans isomerase	ExpAA=39.19^PredHel=1^Topology=o167-189i	GO:0061077|chaperone-mediated protein folding	GO:0005528|FK506 binding;GO:0003755|peptidyl-prolyl cis-trans isomerase activity	GO:0005737|cytoplasm;GO:0016021|integral component of membrane;GO:0016020|membrane	K09576|FKBP11; FK506-binding protein 11 [EC:5.2.1.8]	.
DWJXBPHD3indivi_f5p60_2366_transcript18170_g1	76.6006	-6.93138	2.1604e-11	1.10255e-09	.	PREDICTED: vitamin D3 hydroxylase-associated protein-like isoform X2 [Xenopus tropicalis]	RecName: Full=Fatty-acid amide hydrolase 1;^Eukaryota; Metazoa; Chordata; Craniata; Vertebrata; Euteleostomi; Mammalia; Eutheria; Euarchontoglires; Glires; Rodentia; Myomorpha; Muroidea; Muridae; Murinae; Mus; Mus	RecName: Full=Fatty-acid amide hydrolase 1;^Eukaryota; Metazoa; Chordata; Craniata; Vertebrata; Euteleostomi; Mammalia; Eutheria; Euarchontoglires; Glires; Rodentia; Myomorpha; Muroidea; Muridae; Murinae; Mus; Mus	Amidase	Allows the formation of correctly charged Gln-tRNA(Gln) through the transamidation of misacylated Glu-tRNA(Gln) in organisms which lack glutaminyl-tRNA synthetase. The reaction takes place in the presence of glutamine and ATP through an activated gamma-phospho-Glu-tRNA(Gln) (By similarity)	.	GO:0009062|fatty acid catabolic process	GO:0047372|acylglycerol lipase activity;GO:0004040|amidase activity;GO:0103073|anandamide amidohydrolase activity;GO:0017064|fatty acid amide hydrolase activity;GO:0102077|oleamide hydrolase activity	GO:0005789|endoplasmic reticulum membrane;GO:0000139|Golgi membrane;GO:0016021|integral component of membrane;GO:0031090|organelle membrane	K15528|FAAH; fatty acid amide hydrolase [EC:3.5.1.99]	map04723|Retrograde endocannabinoid signaling
DWJXBPHD3indivi_f4p60_1016_transcript33709_g1	997.009	-2.39616	0.000755628	0.00965758	Mus musculus nucleosome-reactive monoclonal antibody MGC23, Ig light chain variable region mRNA, partial cds	immunoglobulin kappa light chain [Trichosurus vulpecula]	RecName: Full=Immunoglobulin kappa light chain {ECO:0000305};^Eukaryota; Metazoa; Chordata; Craniata; Vertebrata; Euteleostomi; Mammalia; Eutheria; Euarchontoglires; Primates; Haplorrhini; Catarrhini; Hominidae; Homo	RecName: Full=Immunoglobulin kappa variable 2D-29 {ECO:0000303|PubMed:11549845, ECO:0000303|Ref.3};^Eukaryota; Metazoa; Chordata; Craniata; Vertebrata; Euteleostomi; Mammalia; Eutheria; Euarchontoglires; Primates; Haplorrhini; Catarrhini; Hominidae; Homo	Immunoglobulin domain	.	.	GO:0002250|adaptive immune response;GO:0006955|immune response;GO:0002377|immunoglobulin production	GO:0003823|antigen binding	GO:0005615|extracellular space;GO:0005886|plasma membrane	.	.
DWJXBPHD3indivi_f2p21_4151_transcript5282_g1	39.2027	-6.50025	2.28813e-10	1.00499e-08	Odorrana tormota MHC class II antigen beta chain (Odto-beta2) gene, Odto-beta2-C allele, exon 2 and partial cds	unnamed protein product [Oncorhynchus mykiss]	.	RecName: Full=Lymphocyte antigen 6 complex locus protein G6d;^Eukaryota; Metazoa; Chordata; Craniata; Vertebrata; Euteleostomi; Mammalia; Eutheria; Euarchontoglires; Glires; Rodentia; Myomorpha; Muroidea; Muridae; Murinae; Mus; Mus	u-PAR/Ly-6 domain	Lymphocyte antigen 6 complex, locus	ExpAA=14.87^PredHel=1^Topology=i21-39o	GO:0095500|acetylcholine receptor signaling pathway	GO:0030550|acetylcholine receptor inhibitor activity	GO:0031225|anchored component of membrane;GO:0030175|filopodium;GO:0005886|plasma membrane	K06846|LY6; lymphocyte antigen 6 complex	.
DWJXBPHD3indivi_f2p53_2976_transcript12279_g1	127.112	-4.78223	1.12978e-05	0.000226541	Rana temporaria amplexin 1 mRNA, complete cds	PREDICTED: uncharacterized protein LOC107118902 [Gekko japonicus]	RecName: Full=Fucolectin-7;^Eukaryota; Metazoa; Chordata; Craniata; Vertebrata; Euteleostomi; Actinopterygii; Neopterygii; Teleostei; Anguilliformes; Anguillidae; Anguilla	RecName: Full=Fucolectin-7;^Eukaryota; Metazoa; Chordata; Craniata; Vertebrata; Euteleostomi; Actinopterygii; Neopterygii; Teleostei; Anguilliformes; Anguillidae; Anguilla	F5/8 type C domain	.	.	GO:0010185|regulation of cellular defense response;GO:0001868|regulation of complement activation, lectin pathway;GO:0045088|regulation of innate immune response	GO:0005509|calcium ion binding;GO:0030246|carbohydrate binding;GO:0042806|fucose binding	GO:0005615|extracellular space	.	.
DWJXBPHD3indivi_f3p43_4777_transcript3036_g1	944.04	-4.43117	5.60091e-06	0.000120354	Salmo salar clone 15J19 TCR-alpha/delta locus, genomic sequence	PREDICTED: uncharacterized protein LOC107118902 [Gekko japonicus]	RecName: Full=Transposable element Tcb1 transposase;^Eukaryota; Metazoa; Ecdysozoa; Nematoda; Chromadorea; Rhabditida; Rhabditoidea; Rhabditidae; Peloderinae; Caenorhabditis	RecName: Full=Fucolectin-7;^Eukaryota; Metazoa; Chordata; Craniata; Vertebrata; Euteleostomi; Actinopterygii; Neopterygii; Teleostei; Anguilliformes; Anguillidae; Anguilla	F5/8 type C domain	.	.	GO:0010185|regulation of cellular defense response;GO:0001868|regulation of complement activation, lectin pathway;GO:0045088|regulation of innate immune response	GO:0005509|calcium ion binding;GO:0030246|carbohydrate binding;GO:0042806|fucose binding	GO:0005615|extracellular space	.	.
DWJXBPHD3indivi_f4p60_3106_transcript11228_g1	2499.88	-3.91569	1.75006e-15	1.56844e-13	.	N-acetylated-alpha-linked acidic dipeptidase 2 [Xenopus tropicalis]	RecName: Full=N-acetylated-alpha-linked acidic dipeptidase 2;^Eukaryota; Metazoa; Chordata; Craniata; Vertebrata; Euteleostomi; Mammalia; Eutheria; Euarchontoglires; Primates; Haplorrhini; Catarrhini; Hominidae; Homo	RecName: Full=N-acetylated-alpha-linked acidic dipeptidase 2;^Eukaryota; Metazoa; Chordata; Craniata; Vertebrata; Euteleostomi; Mammalia; Eutheria; Euarchontoglires; Primates; Haplorrhini; Catarrhini; Hominidae; Homo	PA domain	peptidase m28	ExpAA=20.43^PredHel=1^Topology=i13-32o	GO:0008652|cellular amino acid biosynthetic process;GO:0042135|neurotransmitter catabolic process;GO:0006508|proteolysis	GO:0004180|carboxypeptidase activity;GO:0016805|dipeptidase activity;GO:0008239|dipeptidyl-peptidase activity;GO:0046872|metal ion binding;GO:0008237|metallopeptidase activity;GO:0050129|N-formylglutamate deformylase activity;GO:0008236|serine-type peptidase activity	GO:0016021|integral component of membrane;GO:0005886|plasma membrane	K01301|NAALAD; N-acetylated-alpha-linked acidic dipeptidase [EC:3.4.17.21]	.
DWJXBPHD3indivi_f2p60_1085_transcript33298_g1	3477.86	-3.85208	6.23065e-23	1.14473e-20	.	glutathione S-transferase theta 1 [Xenopus laevis]	RecName: Full=Glutathione S-transferase theta-3 {ECO:0000305};^Eukaryota; Metazoa; Chordata; Craniata; Vertebrata; Euteleostomi; Mammalia; Eutheria; Euarchontoglires; Glires; Rodentia; Myomorpha; Muroidea; Muridae; Murinae; Mus; Mus	RecName: Full=Glutathione S-transferase theta-3 {ECO:0000305};^Eukaryota; Metazoa; Chordata; Craniata; Vertebrata; Euteleostomi; Mammalia; Eutheria; Euarchontoglires; Glires; Rodentia; Myomorpha; Muroidea; Muridae; Murinae; Mus; Mus	Glutathione S-transferase, N-terminal domain	glutathione Stransferase	.	GO:0006749|glutathione metabolic process	GO:0004364|glutathione transferase activityGO:0005515|protein binding	GO:0005737|cytoplasm	K00799|GST, gst; glutathione S-transferase [EC:2.5.1.18]	map05204|Chemical carcinogenesis;map00982|Drug metabolism - cytochrome P450;map00480|Glutathione metabolism;map00980|Metabolism of xenobiotics by cytochrome P450
DWJXBPHD3indivi_f6p60_2001_transcript16809_g1	240.471	-2.21511	1.09775e-06	2.68018e-05	.	LOC548740 protein [Xenopus tropicalis]	RecName: Full=Peroxisomal acyl-coenzyme A oxidase 2 {ECO:0000303|PubMed:14702039};^Eukaryota; Metazoa; Chordata; Craniata; Vertebrata; Euteleostomi; Mammalia; Eutheria; Euarchontoglires; Primates; Haplorrhini; Catarrhini; Hominidae; Homo	RecName: Full=Peroxisomal acyl-coenzyme A oxidase 2 {ECO:0000303|PubMed:14702039};^Eukaryota; Metazoa; Chordata; Craniata; Vertebrata; Euteleostomi; Mammalia; Eutheria; Euarchontoglires; Primates; Haplorrhini; Catarrhini; Hominidae; Homo	Acyl-coenzyme A oxidase N-terminal	acyl-CoA dehydrogenase	.	GO:0006699|bile acid biosynthetic process;GO:0033539|fatty acid beta-oxidation using acyl-CoA dehydrogenase;GO:0033540|fatty acid beta-oxidation using acyl-CoA oxidase;GO:0010942|positive regulation of cell death;GO:1902884|positive regulation of response to oxidative stressGO:0055114|oxidation-reduction process;GO:0006635|fatty acid beta-oxidation	GO:0033791|3alpha,7alpha,12alpha-trihydroxy-5beta-cholestanoyl-CoA 24-hydroxylase activity;GO:0003995|acyl-CoA dehydrogenase activity;GO:0003997|acyl-CoA oxidase activity;GO:0071949|FAD binding;GO:0050660|flavin adenine dinucleotide binding;GO:0016402|pristanoyl-CoA oxidase activity;GO:0042803|protein homodimerization activity;GO:0005102|receptor bindingGO:0016627|oxidoreductase activity, acting …	GO:0043231|intracellular membrane-bounded organelle;GO:0005739|mitochondrion;GO:0005782|peroxisomal matrix;GO:0005777|peroxisomeGO:0005777|peroxisome	K10214|ACOX2; 3alpha,7alpha,12alpha-trihydroxy-5beta-cholestanoyl-CoA 24-hydroxylase [EC:1.17.99.3]	map01100|Metabolic pathways;map00120|Primary bile acid biosynthesis;map03320|PPAR signaling pathway;map04146|Peroxisome
DWJXBPHD3indivi_f2p60_1589_transcript28660_g3	4012.08	-6.9562	2.23537e-13	1.49343e-11	Xenopus laevis tropomyosin 2 (beta) (tpm2-b), transcript variant 1, mRNA	tropomyosin 2 b isoform 1 [Xenopus laevis]	RecName: Full=Tropomyosin beta chain;^Eukaryota; Metazoa; Chordata; Craniata; Vertebrata; Euteleostomi; Archelosauria; Archosauria; Dinosauria; Saurischia; Theropoda; Coelurosauria; Aves; Neognathae; Galloanserae; Galliformes; Phasianidae; Phasianinae; Gallus	RecName: Full=Tropomyosin beta chain;^Eukaryota; Metazoa; Chordata; Craniata; Vertebrata; Euteleostomi; Archelosauria; Archosauria; Dinosauria; Saurischia; Theropoda; Coelurosauria; Aves; Neognathae; Galloanserae; Galliformes; Phasianidae; Phasianinae; Gallus	Tropomyosin like	.	.	GO:0007015|actin filament organization;GO:0006936|muscle contraction	GO:0051015|actin filament binding;GO:0008307|structural constituent of muscle	GO:0005884|actin filament;GO:0005862|muscle thin filament tropomyosin	.	.
DWJXBPHD3indivi_f2p31_4612_transcript3536_g1	218.709	-3.50837	0.00184838	0.0209638	Salmo salar clone 15J19 TCR-alpha/delta locus, genomic sequence	PREDICTED: uncharacterized protein LOC107118902 [Gekko japonicus]	RecName: Full=Transposable element Tcb1 transposase;^Eukaryota; Metazoa; Ecdysozoa; Nematoda; Chromadorea; Rhabditida; Rhabditoidea; Rhabditidae; Peloderinae; Caenorhabditis	RecName: Full=Fucolectin-7;^Eukaryota; Metazoa; Chordata; Craniata; Vertebrata; Euteleostomi; Actinopterygii; Neopterygii; Teleostei; Anguilliformes; Anguillidae; Anguilla	F5/8 type C domain	.	.	GO:0010185|regulation of cellular defense response;GO:0001868|regulation of complement activation, lectin pathway;GO:0045088|regulation of innate immune response	GO:0005509|calcium ion binding;GO:0030246|carbohydrate binding;GO:0042806|fucose binding	GO:0005615|extracellular space	.	.
DWJXBPHD3indivi_f5p60_2387_transcript17901_g1	1114.02	-8.40259	1.56966e-15	1.41539e-13	Xenopus (Silurana) tropicalis LIM domain binding 3 (ldb3), mRNA	PREDICTED: LIM domain-binding protein 3 isoform X17 [Xenopus tropicalis]	RecName: Full=LIM domain-binding protein 3;^Eukaryota; Metazoa; Chordata; Craniata; Vertebrata; Euteleostomi; Mammalia; Eutheria; Euarchontoglires; Primates; Haplorrhini; Catarrhini; Hominidae; Homo	RecName: Full=LIM domain-binding protein 3;^Eukaryota; Metazoa; Chordata; Craniata; Vertebrata; Euteleostomi; Mammalia; Eutheria; Euarchontoglires; Primates; Haplorrhini; Catarrhini; Hominidae; Homo	PDZ domain (Also known as DHR or GLGF)	.	.	GO:0045214|sarcomere organization	GO:0008092|cytoskeletal protein binding;GO:0046872|metal ion binding;GO:0051371|muscle alpha-actinin binding;GO:0005080|protein kinase C bindingGO:0005515|protein binding	GO:0005856|cytoskeleton;GO:0048471|perinuclear region of cytoplasm;GO:0031143|pseudopodium;GO:0030018|Z disc	.	.
[truncated: 498 more rows]

## Sheet: Sheet2
Supplementary Table S3 Go enrichment of Up-regulated genes in the nuptial pads of N. pleuraden
Ontology	Term_name	Accession	p-value	Background_Count	Gene	Gene Count
[truncated: 145 more rows]
